# Supplementary material for: Bayesian model accounting for within-class biological variability in Serial Analysis of Gene Expression (SAGE)
Source: BMC Bioinformatics. 2004 Aug 31;5:119. doi: 10.1186/1471-2105-5-119 (PMC517707; doi:10.1186/1471-2105-5-119)
Supplement: Additional File 1 — Results for all evidence measures. This file allows the user to interactively define significance cutoffs for ranked tags. The ranks are based on evidence measures against "no differential expression" hypothesis, i.e., evidences closer to 0 (zero) denote higher confidence in differential expression and closer to 1 (one) denote no evidence of differential expression. [file 1471-2105-5-119-S1.xls]

## Sheet: Plan1
Tag	Audic-Calverie	Fisher Exact Test	Chi2	Baggerly	E		CHAGE HERE			Tag	sum A	sum B	Audic-Calverie	Fisher Exact Test	Chi2	Baggerly	E
AAAAAAACTC	0.187469	1	0.574289	0.57	0.69		Cutoffs (significant if less than ...)			AAAAAAACTC	1	2	A = B	A = B	A = B	A = B	A = B
AAAAAACATC	0.083491	0.50797	0.330565	0.58	0.47		Audic-Calverie	0.01		AAAAAACATC	3	6	A = B	A = B	A = B	A = B	A = B
AAAAAACCCA	0.000198	0.001157	0.001154	0.25	0.55		Fisher Exact Test	0.01		AAAAAACCCA	30	62	A ~= B	A ~= B	A ~= B	A = B	A = B
AAAAAACCCC	0.247724	1	0.989819	0.99	0.99		Chi2	0.01		AAAAAACCCC	1	1	A = B	A = B	A = B	A = B	A = B
AAAAAACTCC	0.014431	0.087073	0.07711	0.37	0.51		Baggerly	0.01		AAAAAACTCC	22	12	A = B	A = B	A = B	A = B	A = B
AAAAACCATA	0.042593	0.458126	0.420279	0.59	0.66		E	0.1		AAAAACCATA	25	20	A = B	A = B	A = B	A = B	A = B
AAAAACGCAC	0.121637	0.370549	0.308635	0.35	0.44					AAAAACGCAC	3	1	A = B	A = B	A = B	A = B	A = B
AAAAAGCACA	0.185778	1	0.985602	0.96	0.74					AAAAAGCACA	2	2	A = B	A = B	A = B	A = B	A = B
AAAAAGTTTT	0.09101	0.812976	0.779668	0.98	0.65					AAAAAGTTTT	9	8	A = B	A = B	A = B	A = B	A = B
AAAAATAAGG	0.185778	1	0.985602	0.99	0.91					AAAAATAAGG	2	2	A = B	A = B	A = B	A = B	A = B
AAAAATCGGC	0.075337	0.214596	0.173237	0.32	0.4					AAAAATCGGC	4	1	A = B	A = B	A = B	A = B	A = B
AAAAATGATC	0.003866	0.012006	0.011206	0.04	0.08					AAAAATGATC	13	3	A ~= B	A = B	A = B	A = B	A ~= B
AAAAATGATT	0.247724	1	0.989819	0.99	0.98					AAAAATGATT	1	1	A = B	A = B	A = B	A = B	A = B
AAAAATGTTT	0.154802	1	0.982367	0.93	0.92					AAAAATGTTT	3	3	A = B	A = B	A = B	A = B	A = B
AAAAATTATA	0.184117	0.621647	0.553179	0.55	0.63					AAAAATTATA	2	1	A = B	A = B	A = B	A = B	A = B
AAAAATTATC	0.247724	1	0.989819	0.99	0.91					AAAAATTATC	1	1	A = B	A = B	A = B	A = B	A = B
AAAAATTCAT	0.081993	0.549009	0.381764	0.7	0.49					AAAAATTCAT	4	7	A = B	A = B	A = B	A = B	A = B
AAAAATTGGA	0.055984	0.222503	0.195837	0.29	0.42					AAAAATTGGA	7	3	A = B	A = B	A = B	A = B	A = B
AAAACACAGC	0.018417	0.092453	0.05626	0.06	0.16					AAAACACAGC	3	10	A = B	A = B	A = B	A = B	A = B
AAAACATTAT	0.007498	0.047355	0.037302	0.09	0.34					AAAACATTAT	12	25	A ~= B	A = B	A = B	A = B	A = B
AAAACATTCA	2.8e-05	0.000115	0.000124	0.07	0.31					AAAACATTCA	5	27	A ~= B	A ~= B	A ~= B	A = B	A = B
AAAACCTATG	0.044794	0.121692	0.09789	0.32	0.54					AAAACCTATG	5	1	A = B	A = B	A = B	A = B	A = B
AAAACTCAAG	0.154802	1	0.982367	0.95	0.23					AAAACTCAAG	3	3	A = B	A = B	A = B	A = B	A = B
AAAACTCATT	0.014781	0.077	0.049529	0.11	0.47					AAAACTCATT	4	12	A = B	A = B	A = B	A = B	A = B
AAAACTGAAA	0.073333	0.64786	0.516369	0.9	0.38					AAAACTGAAA	8	11	A = B	A = B	A = B	A = B	A = B
AAAACTGAGA	1e-06	6e-06	7e-06	0.17	0.27					AAAACTGAGA	49	14	A ~= B	A ~= B	A ~= B	A = B	A = B
AAAACTGCAC	0.007413	0.034245	0.030467	0.08	0.38					AAAACTGCAC	19	8	A ~= B	A = B	A = B	A = B	A = B
AAAACTGCAT	0.187469	1	0.574289	0.57	0.66					AAAACTGCAT	1	2	A = B	A = B	A = B	A = B	A = B
AAAACTGCCT	0.185778	1	0.985602	0.83	0.94					AAAACTGCCT	2	2	A = B	A = B	A = B	A = B	A = B
AAAACTGGCA	0.185778	1	0.985602	0.99	0.95					AAAACTGGCA	2	2	A = B	A = B	A = B	A = B	A = B
AAAACTTAAA	0.121637	0.370549	0.308635	0.35	0.47					AAAACTTAAA	3	1	A = B	A = B	A = B	A = B	A = B
AAAACTTGCT	0.247724	1	0.989819	0.99	0.93					AAAACTTGCT	1	1	A = B	A = B	A = B	A = B	A = B
AAAACTTTTG	0.153418	0.684731	0.640207	0.67	0.75					AAAACTTTTG	3	2	A = B	A = B	A = B	A = B	A = B
AAAACTTTTT	0.075725	0.419926	0.387245	0.79	0.58					AAAACTTTTT	8	5	A = B	A = B	A = B	A = B	A = B
AAAAGAAACT	2.2e-05	0.000105	0.000104	0	0.03					AAAAGAAACT	46	16	A ~= B	A ~= B	A ~= B	A ~= B	A ~= B
AAAAGAAGTT	0.018727	0.090478	0.08046	0.13	0.25					AAAAGAAGTT	15	7	A = B	A = B	A = B	A = B	A = B
AAAAGACCCG	0.058361	0.328191	0.300135	0.48	0.51					AAAAGACCCG	10	6	A = B	A = B	A = B	A = B	A = B
AAAAGATACT	0.02144	0.119091	0.106305	0.51	0.39					AAAAGATACT	17	9	A = B	A = B	A = B	A = B	A = B
AAAAGATGCT	0.015056	0.061387	0.054355	0.06	0.36					AAAAGATGCT	13	5	A = B	A = B	A = B	A = B	A = B
AAAAGATTTG	0.184117	0.621647	0.553179	0.55	0.59					AAAAGATTTG	2	1	A = B	A = B	A = B	A = B	A = B
AAAAGCAAAT	0.000611	0.002596	0.001999	0.25	0.44					AAAAGCAAAT	3	17	A ~= B	A ~= B	A ~= B	A = B	A = B
AAAAGCAGAA	0.247724	1	0.989819	0.99	0.94					AAAAGCAGAA	1	1	A = B	A = B	A = B	A = B	A = B
AAAAGCAGGA	0.103422	0.754005	0.545876	0.59	0.74					AAAAGCAGGA	4	6	A = B	A = B	A = B	A = B	A = B
AAAAGGAAAC	0.045218	0.267097	0.175645	0.23	0.35					AAAAGGAAAC	4	9	A = B	A = B	A = B	A = B	A = B
AAAAGGTTAT	0.000245	0.000975	0.000966	0.04	0.11					AAAAGGTTAT	29	9	A ~= B	A ~= B	A ~= B	A = B	A = B
AAAAGTTATT	1.9e-05	5.8e-05	8.1e-05	0.05	0.22					AAAAGTTATT	27	5	A ~= B	A ~= B	A ~= B	A = B	A = B
AAAATAAACC	0.083491	0.50797	0.330565	0.53	0.29					AAAATAAACC	3	6	A = B	A = B	A = B	A = B	A = B
AAAATAAACG	0.000489	0.002502	0.002139	0.01	0.1					AAAATAAACG	12	33	A ~= B	A ~= B	A ~= B	A ~= B	A ~= B
AAAATAAAGC	0.027633	0.26833	0.240174	0.58	0.73					AAAATAAAGC	30	22	A = B	A = B	A = B	A = B	A = B
AAAATAAATG	0.051629	0.656406	0.611611	0.95	0.37					AAAATAAATG	24	21	A = B	A = B	A = B	A = B	A = B
AAAATAAATT	0.000202	0.000468	0.000695	0	0.01					AAAATAAATT	14	1	A ~= B	A ~= B	A ~= B	A ~= B	A ~= B
AAAATAATTG	0.247724	1	0.989819	0.99	0.96					AAAATAATTG	1	1	A = B	A = B	A = B	A = B	A = B
AAAATATAAC	0.184117	0.621647	0.553179	0.55	0.61					AAAATATAAC	2	1	A = B	A = B	A = B	A = B	A = B
AAAATATTAA	0.247724	1	0.989819	0.99	0.96					AAAATATTAA	1	1	A = B	A = B	A = B	A = B	A = B
AAAATATTAC	1e-06	2e-06	4e-06	0.09	0.25					AAAATATTAC	35	6	A ~= B	A ~= B	A ~= B	A = B	A = B
AAAATATTTT	0.002377	0.010073	0.009171	0.37	0.42					AAAATATTTT	22	8	A ~= B	A = B	A ~= B	A = B	A = B
AAAATCAGGT	0.008174	0.020413	0.01825	0.02	0.13					AAAATCAGGT	8	1	A ~= B	A = B	A = B	A = B	A = B
AAAATCCACT	0.089142	0.604124	0.569824	0.57	0.78					AAAATCCACT	8	6	A = B	A = B	A = B	A = B	A = B
AAAATCCATC	0.079528	0.3751	0.186327	0.38	0.7					AAAATCCATC	1	4	A = B	A = B	A = B	A = B	A = B
AAAATGAAGA	0.006689	0.025381	0.022814	0.21	0.37					AAAATGAAGA	15	5	A ~= B	A = B	A = B	A = B	A = B
AAAATGACTT	0.005281	0.018236	0.016601	0.05	0.1					AAAATGACTT	14	4	A ~= B	A = B	A = B	A = B	A ~= B
AAAATGCAGT	0.028339	0.125105	0.062036	0.13	0.41					AAAATGCAGT	1	6	A = B	A = B	A = B	A = B	A = B
AAAATGGAGT	0.153418	0.684731	0.640207	0.85	0.25					AAAATGGAGT	3	2	A = B	A = B	A = B	A = B	A = B
AAAATGGCTC	0.185778	1	0.985602	0.77	0.36					AAAATGGCTC	2	2	A = B	A = B	A = B	A = B	A = B
AAAATGTATA	0.121637	0.370549	0.308635	0.35	0.45					AAAATGTATA	3	1	A = B	A = B	A = B	A = B	A = B
AAAATGTATC	0.106415	0.503989	0.463766	0.46	0.56					AAAATGTATC	5	3	A = B	A = B	A = B	A = B	A = B
AAAATTATAT	0.247724	1	0.989819	0.99	0.91					AAAATTATAT	1	1	A = B	A = B	A = B	A = B	A = B
AAAATTATCT	0.012794	0.04717	0.041731	0.13	0.23					AAAATTATCT	12	4	A = B	A = B	A = B	A = B	A = B
AAAATTATGT	0.126107	0.62506	0.326101	0.32	0.47					AAAATTATGT	1	3	A = B	A = B	A = B	A = B	A = B
AAAATTCTTA	0.097504	0.774522	0.584983	0.58	0.73					AAAATTCTTA	5	7	A = B	A = B	A = B	A = B	A = B
AAAATTGCTT	0.075337	0.214596	0.173237	0.21	0.54					AAAATTGCTT	4	1	A = B	A = B	A = B	A = B	A = B
AAAATTGGGG	0.135441	1	0.979639	0.98	0.96					AAAATTGGGG	4	4	A = B	A = B	A = B	A = B	A = B
AAAATTGTTT	0.121637	0.370549	0.308635	0.35	0.43					AAAATTGTTT	3	1	A = B	A = B	A = B	A = B	A = B
AAAATTTACA	0.154802	1	0.982367	0.88	0.29					AAAATTTACA	3	3	A = B	A = B	A = B	A = B	A = B
AAAATTTTTA	0.110722	0.77247	0.740303	0.71	0.66					AAAATTTTTA	6	5	A = B	A = B	A = B	A = B	A = B
AAACAATACA	0.106415	0.503989	0.463766	0.48	0.66					AAACAATACA	5	3	A = B	A = B	A = B	A = B	A = B
AAACAATATT	0.014663	0.037423	0.031798	0.05	0.12					AAACAATATT	7	1	A = B	A = B	A = B	A = B	A = B
AAACACCAAA	0.041356	0.327447	0.258158	0.32	0.42					AAACACCAAA	10	16	A = B	A = B	A = B	A = B	A = B
AAACACCTTA	0.111721	1	0.975065	0.91	0.85					AAACACCTTA	6	6	A = B	A = B	A = B	A = B	A = B
AAACACCTTG	0.185778	1	0.985602	0.99	0.91					AAACACCTTG	2	2	A = B	A = B	A = B	A = B	A = B
AAACACTCTT	0.002688	0.013144	0.011701	0.16	0.13					AAACACTCTT	26	11	A ~= B	A = B	A = B	A = B	A = B
AAACAGAGCT	0.187469	1	0.574289	0.57	0.7					AAACAGAGCT	1	2	A = B	A = B	A = B	A = B	A = B
AAACAGTGTA	0.079091	0.339468	0.304366	0.31	0.49					AAACAGTGTA	6	3	A = B	A = B	A = B	A = B	A = B
AAACATATTG	0.052256	0.175863	0.149924	0.55	0.42					AAACATATTG	6	2	A = B	A = B	A = B	A = B	A = B
AAACATCTTC	0.247724	1	0.989819	0.99	0.97					AAACATCTTC	1	1	A = B	A = B	A = B	A = B	A = B
AAACATTAAA	0.010195	0.061727	0.046133	0.1	0.41					AAACATTAAA	9	20	A = B	A = B	A = B	A = B	A = B
AAACATTAGC	0.058627	0.87952	0.832358	0.69	0.34					AAACATTAGC	22	21	A = B	A = B	A = B	A = B	A = B
AAACATTGGG	0.044708	0.401416	0.368871	0.64	0.74					AAACATTGGG	20	15	A = B	A = B	A = B	A = B	A = B
AAACCAGAGG	0.003462	0.018627	0.016371	0.18	0.39					AAACCAGAGG	28	13	A ~= B	A = B	A = B	A = B	A = B
AAACCAGTCG	0.097504	0.774522	0.584983	0.58	0.74					AAACCAGTCG	5	7	A = B	A = B	A = B	A = B	A = B
AAACCCCAAT	0.13423	0.724162	0.687791	0.84	0.33					AAACCCCAAT	4	3	A = B	A = B	A = B	A = B	A = B
AAACCCGAAG	0.002326	0.007059	0.006826	0.01	0.05					AAACCCGAAG	14	3	A ~= B	A ~= B	A ~= B	A ~= B	A ~= B
AAACCTAAAA	0.077673	0.383529	0.350044	0.48	0.66					AAACCTAAAA	7	4	A = B	A = B	A = B	A = B	A = B
AAACCTCTCA	0.080511	1	0.868745	0.87	0.95					AAACCTCTCA	11	12	A = B	A = B	A = B	A = B	A = B
AAACCTCTTC	0.004348	0.012207	0.011445	0.01	0.07					AAACCTCTTC	11	2	A ~= B	A = B	A = B	A ~= B	A ~= B
AAACCTGAGA	0.014663	0.037423	0.031798	0.21	0.43					AAACCTGAGA	7	1	A = B	A = B	A = B	A = B	A = B
AAACCTGGGA	9.4e-05	0.000278	0.000348	0.02	0.12					AAACCTGGGA	22	4	A ~= B	A ~= B	A ~= B	A = B	A = B
AAACGAAGTT	0.086453	0.822341	0.788115	0.91	0.88					AAACGAAGTT	10	9	A = B	A = B	A = B	A = B	A = B
AAACGATACA	0.025198	0.089519	0.077834	0.12	0.23					AAACGATACA	9	3	A = B	A = B	A = B	A = B	A = B
AAACGTTTCC	0.009274	0.03913	0.02109	0.02	0.1					AAACGTTTCC	1	8	A ~= B	A = B	A = B	A = B	A ~= B
AAACTAACTT	0.048147	0.218863	0.107188	0.11	0.22					AAACTAACTT	1	5	A = B	A = B	A = B	A = B	A = B
AAACTAGAAA	0.073615	0.450623	0.41818	0.55	0.58					AAACTAGAAA	9	6	A = B	A = B	A = B	A = B	A = B
AAACTAGTTG	0.092667	1	0.837303	0.84	0.88					AAACTAGTTG	8	9	A = B	A = B	A = B	A = B	A = B
AAACTATTTT	0.247724	1	0.989819	0.99	0.95					AAACTATTTT	1	1	A = B	A = B	A = B	A = B	A = B
AAACTCGAGC	0.047389	0.801799	0.75932	0.78	0.79					AAACTCGAGC	30	33	A = B	A = B	A = B	A = B	A = B
AAACTCTGTG	0.031858	0.264589	0.239067	0.34	0.43					AAACTCTGTG	23	16	A = B	A = B	A = B	A = B	A = B
AAACTGAGTA	0.184117	0.621647	0.553179	0.66	0.84					AAACTGAGTA	2	1	A = B	A = B	A = B	A = B	A = B
AAACTGATTG	0.000685	0.002302	0.002325	0.17	0.32					AAACTGATTG	20	5	A ~= B	A ~= B	A ~= B	A = B	A = B
AAACTGTACA	0.012794	0.04717	0.041731	0.05	0.15					AAACTGTACA	12	4	A = B	A = B	A = B	A = B	A = B
AAACTGTGAA	0.056167	0.28922	0.164907	0.16	0.32					AAACTGTGAA	2	6	A = B	A = B	A = B	A = B	A = B
AAACTTCAAA	0.247724	1	0.989819	0.99	0.96					AAACTTCAAA	1	1	A = B	A = B	A = B	A = B	A = B
AAACTTGAGC	0.247724	1	0.989819	0.99	0.98					AAACTTGAGC	1	1	A = B	A = B	A = B	A = B	A = B
AAACTTTGGT	0.136674	1	0.723257	0.72	0.92					AAACTTTGGT	3	4	A = B	A = B	A = B	A = B	A = B
AAACTTTGTA	0.185778	1	0.985602	0.7	0.66					AAACTTTGTA	2	2	A = B	A = B	A = B	A = B	A = B
AAAGAAACCC	0.118216	0.687575	0.426945	0.47	0.43					AAAGAAACCC	2	4	A = B	A = B	A = B	A = B	A = B
AAAGAAAGTG	1.5e-05	6.5e-05	7e-05	0.05	0.1					AAAGAAAGTG	42	13	A ~= B	A ~= B	A ~= B	A = B	A ~= B
AAAGAAATGT	0.071506	0.476953	0.444362	0.59	0.22					AAAGAAATGT	10	7	A = B	A = B	A = B	A = B	A = B
AAAGAACATA	0.058361	0.328191	0.300135	0.48	0.56					AAAGAACATA	10	6	A = B	A = B	A = B	A = B	A = B
AAAGAAGCCA	0.001383	0.004113	0.004146	0.02	0.08					AAAGAAGCCA	15	3	A ~= B	A ~= B	A ~= B	A = B	A ~= B
AAAGAAGCTC	0.099756	0.545276	0.5086	0.76	0.58					AAAGAAGCTC	6	4	A = B	A = B	A = B	A = B	A = B
AAAGAAGTGA	0.247724	1	0.989819	0.99	0.99					AAAGAAGTGA	1	1	A = B	A = B	A = B	A = B	A = B
AAAGAATCCC	0.247724	1	0.989819	0.99	0.98					AAAGAATCCC	1	1	A = B	A = B	A = B	A = B	A = B
AAAGAATTTG	0.187469	1	0.574289	0.57	0.68					AAAGAATTTG	1	2	A = B	A = B	A = B	A = B	A = B
AAAGACACAC	0.002885	0.011753	0.007279	0.01	0.06					AAAGACACAC	1	10	A ~= B	A = B	A ~= B	A ~= B	A ~= B
AAAGACAGAT	0.156212	1	0.669338	0.72	0.92					AAAGACAGAT	2	3	A = B	A = B	A = B	A = B	A = B
AAAGACCAAA	0.028339	0.125105	0.062036	0.13	0.3					AAAGACCAAA	1	6	A = B	A = B	A = B	A = B	A = B
AAAGAGAAAG	0.010528	0.050371	0.044719	0.51	0.67					AAAGAGAAAG	18	8	A = B	A = B	A = B	A = B	A = B
AAAGAGAAGA	0.089142	0.604124	0.569824	0.57	0.66					AAAGAGAAGA	8	6	A = B	A = B	A = B	A = B	A = B
AAAGATAAAT	0.062734	0.424214	0.300512	0.4	0.47					AAAGATAAAT	5	9	A = B	A = B	A = B	A = B	A = B
AAAGATGATG	0.184117	0.621647	0.553179	0.66	0.83					AAAGATGATG	2	1	A = B	A = B	A = B	A = B	A = B
AAAGATGTAC	0.112738	1	0.78593	0.79	0.89					AAAGATGTAC	5	6	A = B	A = B	A = B	A = B	A = B
AAAGATGTTT	0.052256	0.175863	0.149924	0.44	0.64					AAAGATGTTT	6	2	A = B	A = B	A = B	A = B	A = B
AAAGATTGGA	0.02808	0.14619	0.088966	0.1	0.2					AAAGATTGGA	3	9	A = B	A = B	A = B	A = B	A = B
AAAGCAGCAC	4e-06	2.1e-05	2.5e-05	0.05	0.12					AAAGCAGCAC	34	80	A ~= B	A ~= B	A ~= B	A = B	A = B
AAAGCAGTTT	0.067534	0.520013	0.486405	0.57	0.72					AAAGCAGTTT	12	9	A = B	A = B	A = B	A = B	A = B
AAAGCATTTC	0.122997	1	0.759392	0.76	0.88					AAAGCATTTC	4	5	A = B	A = B	A = B	A = B	A = B
AAAGCATTTT	0.031975	0.35488	0.319557	0.61	0.65					AAAGCATTTT	32	25	A = B	A = B	A = B	A = B	A = B
AAAGCCAAGA	0.047553	0.686851	0.637305	0.73	0.33					AAAGCCAAGA	29	26	A = B	A = B	A = B	A = B	A = B
AAAGCCAGCT	0.08117	0.644823	0.610254	0.81	0.35					AAAGCCAGCT	10	8	A = B	A = B	A = B	A = B	A = B
AAAGCCCAGT	0.135441	1	0.979639	0.95	0.67					AAAGCCCAGT	4	4	A = B	A = B	A = B	A = B	A = B
AAAGCGTAAA	0	0	0	0.08	0.21					AAAGCGTAAA	39	4	A ~= B	A ~= B	A ~= B	A = B	A = B
AAAGCGTAGC	0.187469	1	0.574289	0.57	0.7					AAAGCGTAGC	1	2	A = B	A = B	A = B	A = B	A = B
AAAGCTAATA	0.02144	0.119091	0.106305	0.35	0.46					AAAGCTAATA	17	9	A = B	A = B	A = B	A = B	A = B
AAAGCTACTA	0.041317	0.175838	0.155796	0.28	0.37					AAAGCTACTA	9	4	A = B	A = B	A = B	A = B	A = B
AAAGCTGACA	0.121637	0.370549	0.308635	0.35	0.45					AAAGCTGACA	3	1	A = B	A = B	A = B	A = B	A = B
AAAGCTGGCT	0.079528	0.3751	0.186327	0.18	0.36					AAAGCTGGCT	1	4	A = B	A = B	A = B	A = B	A = B
AAAGCTGTGT	0.121637	0.370549	0.308635	0.53	0.61					AAAGCTGTGT	3	1	A = B	A = B	A = B	A = B	A = B
AAAGGAAAGT	0.042372	0.612322	0.562527	0.89	0.45					AAAGGAAAGT	33	29	A = B	A = B	A = B	A = B	A = B
AAAGGAATAA	1e-05	3.7e-05	4.7e-05	0.19	0.15					AAAGGAATAA	34	8	A ~= B	A ~= B	A ~= B	A = B	A = B
AAAGGAATGA	0.059476	0.593721	0.555802	0.63	0.52					AAAGGAATGA	17	14	A = B	A = B	A = B	A = B	A = B
AAAGGACAAG	0.037112	0.243981	0.221415	0.26	0.41					AAAGGACAAG	16	10	A = B	A = B	A = B	A = B	A = B
AAAGGCGCTG	0.037013	0.238225	0.16882	0.45	0.73					AAAGGCGCTG	6	12	A = B	A = B	A = B	A = B	A = B
AAAGGGAATG	0	0	0	0.21	0.65					AAAGGGAATG	44	124	A ~= B	A ~= B	A ~= B	A = B	A = B
AAAGGGGGCA	0.070291	0.850722	0.741218	0.74	0.85					AAAGGGGGCA	13	15	A = B	A = B	A = B	A = B	A = B
AAAGGGTCAC	2.6e-05	0.000203	0.000185	0.35	0.58					AAAGGGTCAC	112	64	A ~= B	A ~= B	A ~= B	A = B	A = B
AAAGGTTGGT	0.002938	0.01473	0.010618	0.21	0.38					AAAGGTTGGT	6	19	A ~= B	A = B	A = B	A = B	A = B
AAAGGTTTGT	0.185778	1	0.985602	0.99	0.65					AAAGGTTTGT	2	2	A = B	A = B	A = B	A = B	A = B
AAAGTAACAT	0.075725	0.419926	0.387245	0.62	0.6					AAAGTAACAT	8	5	A = B	A = B	A = B	A = B	A = B
AAAGTCAATC	0.075337	0.214596	0.173237	0.23	0.32					AAAGTCAATC	4	1	A = B	A = B	A = B	A = B	A = B
AAAGTCAGAA	0.008177	0.070447	0.059986	0.17	0.21					AAAGTCAGAA	42	27	A ~= B	A = B	A = B	A = B	A = B
AAAGTCATTG	0.027062	0.20103	0.158168	0.54	0.4					AAAGTCATTG	11	19	A = B	A = B	A = B	A = B	A = B
AAAGTCCTTT	0.247724	1	0.989819	0.99	0.96					AAAGTCCTTT	1	1	A = B	A = B	A = B	A = B	A = B
AAAGTCTAGA	0.001257	0.004878	0.004594	0	0.03					AAAGTCTAGA	22	7	A ~= B	A ~= B	A ~= B	A ~= B	A ~= B
AAAGTGAAGA	3.5e-05	0.000254	0.000201	0.1	0.53					AAAGTGAAGA	74	36	A ~= B	A ~= B	A ~= B	A = B	A = B
AAAGTGCTGT	0.001084	0.005275	0.00408	0.16	0.4					AAAGTGCTGT	7	23	A ~= B	A ~= B	A ~= B	A = B	A = B
AAAGTGGAAA	0.059476	0.593721	0.555802	0.7	0.6					AAAGTGGAAA	17	14	A = B	A = B	A = B	A = B	A = B
AAAGTGGCTA	0.096371	0.801959	0.769401	0.94	0.38					AAAGTGGCTA	8	7	A = B	A = B	A = B	A = B	A = B
AAAGTGGTGA	0.247724	1	0.989819	0.99	0.96					AAAGTGGTGA	1	1	A = B	A = B	A = B	A = B	A = B
AAAGTGTATT	0.120797	0.751765	0.718535	0.86	0.43					AAAGTGTATT	5	4	A = B	A = B	A = B	A = B	A = B
AAAGTTTATA	0.052256	0.175863	0.149924	0.55	0.42					AAAGTTTATA	6	2	A = B	A = B	A = B	A = B	A = B
AAAGTTTATT	0.126107	0.62506	0.326101	0.32	0.44					AAAGTTTATT	1	3	A = B	A = B	A = B	A = B	A = B
AAAGTTTGAG	0.099756	0.545276	0.5086	0.51	0.7					AAAGTTTGAG	6	4	A = B	A = B	A = B	A = B	A = B
AAATAAAAGC	0.000604	0.003836	0.003237	0.21	0.33					AAATAAAAGC	47	23	A ~= B	A ~= B	A ~= B	A = B	A = B
AAATAAAATT	0.062734	0.424214	0.300512	0.37	0.39					AAATAAAATT	5	9	A = B	A = B	A = B	A = B	A = B
AAATAAAGAC	0.00562	0.04552	0.042347	0.25	0.48					AAATAAAGAC	31	50	A ~= B	A = B	A = B	A = B	A = B
AAATAAAGCC	0	0	0	0.03	0.21					AAATAAAGCC	7	56	A ~= B	A ~= B	A ~= B	A = B	A = B
AAATAAATAC	0.106415	0.503989	0.463766	0.58	0.72					AAATAAATAC	5	3	A = B	A = B	A = B	A = B	A = B
AAATAAATGC	0.01268	0.172395	0.148072	0.63	0.71					AAATAAATGC	52	69	A = B	A = B	A = B	A = B	A = B
AAATAAATTA	0.041356	0.327447	0.258158	0.49	0.55					AAATAAATTA	10	16	A = B	A = B	A = B	A = B	A = B
AAATAAATTT	0.017026	0.075911	0.067354	0.32	0.52					AAATAAATTT	14	6	A = B	A = B	A = B	A = B	A = B
AAATAAGTAT	0.097504	0.774522	0.584983	0.58	0.7					AAATAAGTAT	5	7	A = B	A = B	A = B	A = B	A = B
AAATAATAGC	0.185778	1	0.985602	0.99	0.93					AAATAATAGC	2	2	A = B	A = B	A = B	A = B	A = B
AAATAATGGG	0.022976	0.109516	0.061634	0.15	0.22					AAATAATGGG	2	8	A = B	A = B	A = B	A = B	A = B
AAATAATGTT	0.097504	0.774522	0.584983	0.59	0.66					AAATAATGTT	5	7	A = B	A = B	A = B	A = B	A = B
AAATAATTGT	0.106415	0.503989	0.463766	0.66	0.69					AAATAATTGT	5	3	A = B	A = B	A = B	A = B	A = B
AAATACAAAC	0.184117	0.621647	0.553179	0.55	0.58					AAATACAAAC	2	1	A = B	A = B	A = B	A = B	A = B
AAATACAAAG	0.13423	0.724162	0.687791	0.74	0.55					AAATACAAAG	4	3	A = B	A = B	A = B	A = B	A = B
AAATACATTT	0.153418	0.684731	0.640207	0.66	0.76					AAATACATTT	3	2	A = B	A = B	A = B	A = B	A = B
AAATACTGCC	0	0	0	0.01	0.24					AAATACTGCC	13	76	A ~= B	A ~= B	A ~= B	A ~= B	A = B
AAATACTGTT	0.184117	0.621647	0.553179	0.55	0.58					AAATACTGTT	2	1	A = B	A = B	A = B	A = B	A = B
AAATACTTAA	0.110326	0.72665	0.49548	0.51	0.75					AAATACTTAA	3	5	A = B	A = B	A = B	A = B	A = B
AAATACTTCA	0.020109	0.189529	0.167006	0.62	0.83					AAATACTTCA	34	24	A = B	A = B	A = B	A = B	A = B
AAATAGGTTT	0.052428	0.778247	0.728841	0.8	0.49					AAATAGGTTT	26	24	A = B	A = B	A = B	A = B	A = B
AAATATAATG	0.028661	0.115353	0.101545	0.18	0.25					AAATATAATG	10	4	A = B	A = B	A = B	A = B	A = B
AAATATACTG	0.114025	0.44899	0.401674	0.62	0.2					AAATATACTG	4	2	A = B	A = B	A = B	A = B	A = B
AAATATCTTT	0.184117	0.621647	0.553179	0.55	0.6					AAATATCTTT	2	1	A = B	A = B	A = B	A = B	A = B
AAATATGAGC	0.042321	0.392177	0.328845	0.48	0.62					AAATATGAGC	14	20	A = B	A = B	A = B	A = B	A = B
AAATATGTGT	0.058365	0.297604	0.270088	0.4	0.53					AAATATGTGT	9	5	A = B	A = B	A = B	A = B	A = B
AAATATGTTT	0.118216	0.687575	0.426945	0.43	0.68					AAATATGTTT	2	4	A = B	A = B	A = B	A = B	A = B
AAATATTAAA	0.099756	0.545276	0.5086	0.51	0.67					AAATATTAAA	6	4	A = B	A = B	A = B	A = B	A = B
AAATATTCTC	0.017394	0.096491	0.064684	0.19	0.37					AAATATTCTC	5	13	A = B	A = B	A = B	A = B	A = B
AAATATTCTT	0.247724	1	0.989819	0.99	0.96					AAATATTCTT	1	1	A = B	A = B	A = B	A = B	A = B
AAATCAAGAG	0.247724	1	0.989819	0.99	0.91					AAATCAAGAG	1	1	A = B	A = B	A = B	A = B	A = B
AAATCAATAC	0	0	0	0.08	0.17					AAATCAATAC	90	18	A ~= B	A ~= B	A ~= B	A = B	A = B
AAATCACACC	0.153418	0.684731	0.640207	0.64	0.66					AAATCACACC	3	2	A = B	A = B	A = B	A = B	A = B
AAATCAGGAA	0.187469	1	0.574289	0.67	0.54					AAATCAGGAA	1	2	A = B	A = B	A = B	A = B	A = B
AAATCCCTGT	0.110326	0.72665	0.49548	0.49	0.69					AAATCCCTGT	3	5	A = B	A = B	A = B	A = B	A = B
AAATCCTAGA	5.5e-05	0.00016	0.000213	0.07	0.2					AAATCCTAGA	23	4	A ~= B	A ~= B	A ~= B	A = B	A = B
AAATCGACCT	0.126107	0.62506	0.326101	0.41	0.64					AAATCGACCT	1	3	A = B	A = B	A = B	A = B	A = B
AAATCGATGA	0.076024	0.843771	0.806358	0.7	0.43					AAATCGATGA	13	12	A = B	A = B	A = B	A = B	A = B
AAATCGTGAA	0.007458	0.035263	0.022082	0.1	0.13					AAATCGTGAA	3	12	A ~= B	A = B	A = B	A = B	A = B
AAATCTCTGG	0.001584	0.00718	0.006509	0.01	0.06					AAATCTCTGG	26	10	A ~= B	A ~= B	A ~= B	A ~= B	A ~= B
AAATCTTTAG	0.004042	0.0193	0.012978	0.04	0.13					AAATCTTTAG	4	15	A ~= B	A = B	A = B	A = B	A = B
AAATCTTTGT	0.184117	0.621647	0.553179	0.55	0.6					AAATCTTTGT	2	1	A = B	A = B	A = B	A = B	A = B
AAATGAAAAT	0.000491	0.002423	0.002189	0.08	0.08					AAATGAAAAT	35	14	A ~= B	A ~= B	A ~= B	A = B	A ~= B
AAATGAAACT	0.118216	0.687575	0.426945	0.43	0.64					AAATGAAACT	2	4	A = B	A = B	A = B	A = B	A = B
AAATGAAAGT	0.185778	1	0.985602	0.99	0.95					AAATGAAAGT	2	2	A = B	A = B	A = B	A = B	A = B
AAATGAATAA	0.106415	0.503989	0.463766	0.67	0.75					AAATGAATAA	5	3	A = B	A = B	A = B	A = B	A = B
AAATGACTAT	0.00705	0.042012	0.036782	0.11	0.14					AAATGACTAT	27	14	A ~= B	A = B	A = B	A = B	A = B
AAATGAGGGA	0.121637	0.370549	0.308635	0.34	0.44					AAATGAGGGA	3	1	A = B	A = B	A = B	A = B	A = B
AAATGATGTC	0.079528	0.3751	0.186327	0.18	0.35					AAATGATGTC	1	4	A = B	A = B	A = B	A = B	A = B
AAATGCAATA	0.07671	1	0.963303	0.96	0.54					AAATGCAATA	13	13	A = B	A = B	A = B	A = B	A = B
AAATGCACAG	0.156212	1	0.669338	0.67	0.8					AAATGCACAG	2	3	A = B	A = B	A = B	A = B	A = B
AAATGCCACA	0.002649	0.030053	0.028044	0.47	0.72					AAATGCCACA	74	105	A ~= B	A = B	A = B	A = B	A = B
AAATGCTGTA	0.020619	0.063145	0.054106	0.1	0.2					AAATGCTGTA	8	2	A = B	A = B	A = B	A = B	A = B
AAATGGCCAA	0.000474	0.001364	0.001519	0.07	0.08					AAATGGCCAA	17	3	A ~= B	A ~= B	A ~= B	A = B	A ~= B
AAATGGCTTG	0.079528	0.3751	0.186327	0.18	0.35					AAATGGCTTG	1	4	A = B	A = B	A = B	A = B	A = B
AAATGTAACA	0.072528	0.84518	0.729158	0.71	0.82					AAATGTAACA	12	14	A = B	A = B	A = B	A = B	A = B
AAATGTAATT	0.025894	0.067911	0.055648	0.06	0.17					AAATGTAATT	6	1	A = B	A = B	A = B	A = B	A = B
AAATGTATAC	0.114025	0.44899	0.401674	0.54	0.67					AAATGTATAC	4	2	A = B	A = B	A = B	A = B	A = B
AAATGTATGT	0.055984	0.222503	0.195837	0.45	0.63					AAATGTATGT	7	3	A = B	A = B	A = B	A = B	A = B
AAATGTGTGC	0.247724	1	0.989819	0.99	0.64					AAATGTGTGC	1	1	A = B	A = B	A = B	A = B	A = B
AAATGTTTAG	5e-06	1.3e-05	2.6e-05	0.07	0.13					AAATGTTTAG	25	3	A ~= B	A ~= B	A ~= B	A = B	A = B
AAATGTTTGG	0.184117	0.621647	0.553179	0.68	0.88					AAATGTTTGG	2	1	A = B	A = B	A = B	A = B	A = B
AAATGTTTTA	0.110326	0.72665	0.49548	0.54	0.65					AAATGTTTTA	3	5	A = B	A = B	A = B	A = B	A = B
AAATTAAAAC	0.006735	0.064622	0.053945	0.61	0.42					AAATTAAAAC	51	34	A ~= B	A = B	A = B	A = B	A = B
AAATTAAATA	0.247724	1	0.989819	0.99	0.92					AAATTAAATA	1	1	A = B	A = B	A = B	A = B	A = B
AAATTAAGGT	0.126107	0.62506	0.326101	0.32	0.47					AAATTAAGGT	1	3	A = B	A = B	A = B	A = B	A = B
AAATTAATAA	0.075337	0.214596	0.173237	0.18	0.29					AAATTAATAA	4	1	A = B	A = B	A = B	A = B	A = B
AAATTAATAC	0.121637	0.370549	0.308635	0.35	0.37					AAATTAATAC	3	1	A = B	A = B	A = B	A = B	A = B
AAATTACTGT	0.003564	0.013853	0.012637	0.25	0.48					AAATTACTGT	18	6	A ~= B	A = B	A = B	A = B	A = B
AAATTACTTC	0.247724	1	0.989819	0.99	0.91					AAATTACTTC	1	1	A = B	A = B	A = B	A = B	A = B
AAATTAGTAT	0.247724	1	0.989819	0.99	0.9					AAATTAGTAT	1	1	A = B	A = B	A = B	A = B	A = B
AAATTATATG	0.092418	0.790645	0.616521	0.62	0.61					AAATTATATG	6	8	A = B	A = B	A = B	A = B	A = B
AAATTATCTC	0.003866	0.012006	0.011206	0.06	0.08					AAATTATCTC	13	3	A ~= B	A = B	A = B	A = B	A ~= B
AAATTATGTG	0.121887	1	0.977237	0.97	0.76					AAATTATGTG	5	5	A = B	A = B	A = B	A = B	A = B
AAATTATTTT	0.187469	1	0.574289	0.57	0.68					AAATTATTTT	1	2	A = B	A = B	A = B	A = B	A = B
AAATTCCAGT	0.106415	0.503989	0.463766	0.46	0.51					AAATTCCAGT	5	3	A = B	A = B	A = B	A = B	A = B
AAATTCTATT	0.187469	1	0.574289	0.57	0.69					AAATTCTATT	1	2	A = B	A = B	A = B	A = B	A = B
AAATTCTGTT	0.083498	0.453256	0.266968	0.27	0.42					AAATTCTGTT	2	5	A = B	A = B	A = B	A = B	A = B
AAATTGAGTG	0.185778	1	0.985602	0.99	0.92					AAATTGAGTG	2	2	A = B	A = B	A = B	A = B	A = B
AAATTGCAAA	0.185778	1	0.985602	0.96	0.72					AAATTGCAAA	2	2	A = B	A = B	A = B	A = B	A = B
AAATTGCTTA	0.033215	0.163525	0.146343	0.19	0.32					AAATTGCTTA	12	6	A = B	A = B	A = B	A = B	A = B
AAATTGTTCC	2.3e-05	5.8e-05	0.000104	0.01	0.08					AAATTGTTCC	20	2	A ~= B	A ~= B	A ~= B	A ~= B	A ~= B
AAATTGTTGT	0.08117	0.644823	0.610254	0.74	0.53					AAATTGTTGT	10	8	A = B	A = B	A = B	A = B	A = B
AAATTTAAAA	0.156212	1	0.669338	0.58	0.5					AAATTTAAAA	2	3	A = B	A = B	A = B	A = B	A = B
AAATTTAATA	0.052256	0.175863	0.149924	0.29	0.36					AAATTTAATA	6	2	A = B	A = B	A = B	A = B	A = B
AAATTTATTA	0.247724	1	0.989819	0.99	0.98					AAATTTATTA	1	1	A = B	A = B	A = B	A = B	A = B
AAATTTCAAG	0.121637	0.370549	0.308635	0.31	0.35					AAATTTCAAG	3	1	A = B	A = B	A = B	A = B	A = B
AAATTTGTAA	0.187469	1	0.574289	0.63	0.46					AAATTTGTAA	1	2	A = B	A = B	A = B	A = B	A = B
AAATTTGTAT	0.04469	0.233929	0.21132	0.21	0.37					AAATTTGTAT	11	6	A = B	A = B	A = B	A = B	A = B
AAATTTGTCT	0.187469	1	0.574289	0.57	0.69					AAATTTGTCT	1	2	A = B	A = B	A = B	A = B	A = B
AAATTTTAAA	2e-06	1.1e-05	1.2e-05	0.12	0.42					AAATTTTAAA	53	17	A ~= B	A ~= B	A ~= B	A = B	A = B
AAATTTTATG	0.184117	0.621647	0.553179	0.55	0.57					AAATTTTATG	2	1	A = B	A = B	A = B	A = B	A = B
AAATTTTGGT	0.084153	0.814663	0.664908	0.67	0.83					AAATTTTGGT	8	10	A = B	A = B	A = B	A = B	A = B
AAATTTTTGT	0.153418	0.684731	0.640207	0.67	0.77					AAATTTTTGT	3	2	A = B	A = B	A = B	A = B	A = B
AACAAATTCT	0.060175	0.343947	0.216296	0.22	0.39					AACAAATTCT	3	7	A = B	A = B	A = B	A = B	A = B
AACAACCGGC	0.083498	0.453256	0.266968	0.31	0.33					AACAACCGGC	2	5	A = B	A = B	A = B	A = B	A = B
AACAAGCACG	0.079528	0.3751	0.186327	0.35	0.52					AACAAGCACG	1	4	A = B	A = B	A = B	A = B	A = B
AACAAGGTGA	0.03329	0.106316	0.090301	0.28	0.35					AACAAGGTGA	7	2	A = B	A = B	A = B	A = B	A = B
AACAAGTAAA	0.156212	1	0.669338	0.86	0.32					AACAAGTAAA	2	3	A = B	A = B	A = B	A = B	A = B
AACAAGTTTT	0.114025	0.44899	0.401674	0.4	0.49					AACAAGTTTT	4	2	A = B	A = B	A = B	A = B	A = B
AACACAATCA	0.002513	0.006913	0.0068	0.11	0.2					AACACAATCA	12	2	A ~= B	A ~= B	A ~= B	A = B	A = B
AACACACTTC	0.154802	1	0.982367	0.96	0.91					AACACACTTC	3	3	A = B	A = B	A = B	A = B	A = B
AACACAGACA	0.156212	1	0.669338	0.67	0.79					AACACAGACA	2	3	A = B	A = B	A = B	A = B	A = B
AACACAGAGA	0.135441	1	0.979639	1	0.99					AACACAGAGA	4	4	A = B	A = B	A = B	A = B	A = B
AACACAGCCT	0	0	0	0	0.15					AACACAGCCT	89	15	A ~= B	A ~= B	A ~= B	A ~= B	A = B
AACACAGTGG	0.114025	0.44899	0.401674	0.54	0.7					AACACAGTGG	4	2	A = B	A = B	A = B	A = B	A = B
AACACATCAG	0.003464	0.016995	0.011862	0.02	0.08					AACACATCAG	5	17	A ~= B	A = B	A = B	A = B	A ~= B
AACACGAATG	0.038142	0.142523	0.124157	0.21	0.31					AACACGAATG	8	3	A = B	A = B	A = B	A = B	A = B
AACACGTCTT	0.136674	1	0.723257	0.72	0.91					AACACGTCTT	3	4	A = B	A = B	A = B	A = B	A = B
AACACTGACT	0.079937	0.581256	0.423967	0.52	0.66					AACACTGACT	5	8	A = B	A = B	A = B	A = B	A = B
AACACTTCTC	0.042082	0.362175	0.29552	0.46	0.49					AACACTTCTC	12	18	A = B	A = B	A = B	A = B	A = B
AACAGAAATA	0.083498	0.453256	0.266968	0.27	0.49					AACAGAAATA	2	5	A = B	A = B	A = B	A = B	A = B
AACAGAAGCA	1.7e-05	0.000112	0.00011	0.01	0.01					AACAGAAGCA	98	52	A ~= B	A ~= B	A ~= B	A ~= B	A ~= B
AACAGAATAT	0.00634	0.020213	0.018331	0.02	0.07					AACAGAATAT	12	3	A ~= B	A = B	A = B	A = B	A ~= B
AACAGACACA	0.184117	0.621647	0.553179	0.68	0.86					AACAGACACA	2	1	A = B	A = B	A = B	A = B	A = B
AACAGACACT	0.021945	0.093483	0.082734	0.44	0.15					AACAGACACT	12	5	A = B	A = B	A = B	A = B	A = B
AACAGACATT	0.106415	0.503989	0.463766	0.54	0.48					AACAGACATT	5	3	A = B	A = B	A = B	A = B	A = B
AACAGAGAGT	0.035753	0.206299	0.186302	0.95	0.98					AACAGAGAGT	14	8	A = B	A = B	A = B	A = B	A = B
AACAGATATT	0.012653	0.068556	0.060755	0.38	0.5					AACAGATATT	20	10	A = B	A = B	A = B	A = B	A = B
AACAGCAAAA	3e-06	3.8e-05	3.6e-05	0.36	0.76					AACAGCAAAA	402	537	A ~= B	A ~= B	A ~= B	A = B	A = B
AACAGCAAAG	0.153418	0.684731	0.640207	0.81	0.51					AACAGCAAAG	3	2	A = B	A = B	A = B	A = B	A = B
AACAGCAAGA	0.083491	0.50797	0.330565	0.34	0.43					AACAGCAAGA	3	6	A = B	A = B	A = B	A = B	A = B
AACAGCAAGG	0.00829	0.029513	0.026409	0.28	0.45					AACAGCAAGG	13	4	A ~= B	A = B	A = B	A = B	A = B
AACAGCTCTG	0.247724	1	0.989819	0.99	0.92					AACAGCTCTG	1	1	A = B	A = B	A = B	A = B	A = B
AACAGCTGGA	0.112738	1	0.78593	0.78	0.83					AACAGCTGGA	5	6	A = B	A = B	A = B	A = B	A = B
AACAGCTTTA	0.079098	0.284741	0.246939	0.25	0.39					AACAGCTTTA	5	2	A = B	A = B	A = B	A = B	A = B
AACAGGAATA	0.126107	0.62506	0.326101	0.39	0.56					AACAGGAATA	1	3	A = B	A = B	A = B	A = B	A = B
AACAGGACTT	0.079091	0.339468	0.304366	0.31	0.41					AACAGGACTT	6	3	A = B	A = B	A = B	A = B	A = B
AACAGGGACA	0.000472	0.001841	0.001506	0.02	0.15					AACAGGGACA	1	13	A ~= B	A ~= B	A ~= B	A = B	A = B
AACAGTCAGC	0.073333	0.64786	0.516369	0.98	0.6					AACAGTCAGC	8	11	A = B	A = B	A = B	A = B	A = B
AACAGTGTCG	0.021973	0.11869	0.076305	0.14	0.45					AACAGTGTCG	4	11	A = B	A = B	A = B	A = B	A = B
AACATATTTT	0.184117	0.621647	0.553179	0.55	0.6					AACATATTTT	2	1	A = B	A = B	A = B	A = B	A = B
AACATCAAAC	0.07771	0.607459	0.459489	0.46	0.59					AACATCAAAC	6	9	A = B	A = B	A = B	A = B	A = B
AACATCCCCT	0.121637	0.370549	0.308635	0.33	0.49					AACATCCCCT	3	1	A = B	A = B	A = B	A = B	A = B
AACATTCCTA	0.036433	0.179845	0.101073	0.12	0.28					AACATTCCTA	2	7	A = B	A = B	A = B	A = B	A = B
AACATTCTAA	0.036229	0.423884	0.384645	0.78	0.52					AACATTCTAA	31	25	A = B	A = B	A = B	A = B	A = B
AACATTGACA	0.002326	0.007059	0.006826	0.02	0.11					AACATTGACA	14	3	A ~= B	A ~= B	A ~= B	A = B	A = B
AACATTGTAA	0.075337	0.214596	0.173237	0.49	0.57					AACATTGTAA	4	1	A = B	A = B	A = B	A = B	A = B
AACATTTAGG	0.136674	1	0.723257	0.76	0.19					AACATTTAGG	3	4	A = B	A = B	A = B	A = B	A = B
AACATTTCAA	0.184117	0.621647	0.553179	0.55	0.57					AACATTTCAA	2	1	A = B	A = B	A = B	A = B	A = B
AACCAAAGGA	0.114025	0.44899	0.401674	0.4	0.5					AACCAAAGGA	4	2	A = B	A = B	A = B	A = B	A = B
AACCAACCAG	0.106415	0.503989	0.463766	0.58	0.71					AACCAACCAG	5	3	A = B	A = B	A = B	A = B	A = B
AACCAATACA	0.075337	0.214596	0.173237	0.23	0.35					AACCAATACA	4	1	A = B	A = B	A = B	A = B	A = B
AACCACTGCT	1e-06	2e-06	4e-06	0	0.05					AACCACTGCT	33	5	A ~= B	A ~= B	A ~= B	A ~= B	A ~= B
AACCAGAACC	0.247724	1	0.989819	0.99	0.91					AACCAGAACC	1	1	A = B	A = B	A = B	A = B	A = B
AACCAGAATG	0.007424	0.021354	0.019244	0.06	0.1					AACCAGAATG	10	2	A ~= B	A = B	A = B	A = B	A ~= B
AACCAGGTGT	0.092418	0.790645	0.616521	0.8	0.53					AACCAGGTGT	6	8	A = B	A = B	A = B	A = B	A = B
AACCAGTTTG	0.052428	0.778247	0.728841	0.78	0.46					AACCAGTTTG	26	24	A = B	A = B	A = B	A = B	A = B
AACCATCTGA	0.004348	0.012207	0.011445	0.1	0.11					AACCATCTGA	11	2	A ~= B	A = B	A = B	A = B	A = B
AACCCAATGA	0.02808	0.14619	0.088966	0.09	0.23					AACCCAATGA	3	9	A = B	A = B	A = B	A = B	A = B
AACCCGGGTG	0.126107	0.62506	0.326101	0.32	0.45					AACCCGGGTG	1	3	A = B	A = B	A = B	A = B	A = B
AACCCGTGTT	0.13423	0.724162	0.687791	0.78	0.91					AACCCGTGTT	4	3	A = B	A = B	A = B	A = B	A = B
AACCCTACCA	0.156212	1	0.669338	0.67	0.77					AACCCTACCA	2	3	A = B	A = B	A = B	A = B	A = B
AACCCTGCCC	0.09101	0.812976	0.779668	0.72	0.59					AACCCTGCCC	9	8	A = B	A = B	A = B	A = B	A = B
AACCCTTGGG	0.032115	0.287666	0.259856	0.6	0.51					AACCCTTGGG	25	18	A = B	A = B	A = B	A = B	A = B
AACCGGGAAG	0.062734	0.424214	0.300512	0.3	0.52					AACCGGGAAG	5	9	A = B	A = B	A = B	A = B	A = B
AACCGTTATT	0.103422	0.754005	0.545876	0.85	0.56					AACCGTTATT	4	6	A = B	A = B	A = B	A = B	A = B
AACCTCGAGT	0.118216	0.687575	0.426945	0.44	0.46					AACCTCGAGT	2	4	A = B	A = B	A = B	A = B	A = B
AACCTGAAAG	0.048147	0.218863	0.107188	0.13	0.48					AACCTGAAAG	1	5	A = B	A = B	A = B	A = B	A = B
AACCTGAACA	0.247724	1	0.989819	0.99	0.99					AACCTGAACA	1	1	A = B	A = B	A = B	A = B	A = B
AACCTGAGAG	0.083498	0.453256	0.266968	0.53	0.61					AACCTGAGAG	2	5	A = B	A = B	A = B	A = B	A = B
AACCTGATGT	0.126107	0.62506	0.326101	0.32	0.47					AACCTGATGT	1	3	A = B	A = B	A = B	A = B	A = B
AACCTGGCCT	0.069469	0.499857	0.46685	0.58	0.62					AACCTGGCCT	11	8	A = B	A = B	A = B	A = B	A = B
AACCTGTCAG	0.126107	0.62506	0.326101	0.41	0.51					AACCTGTCAG	1	3	A = B	A = B	A = B	A = B	A = B
AACCTGTTCT	0.099756	0.545276	0.5086	0.52	0.45					AACCTGTTCT	6	4	A = B	A = B	A = B	A = B	A = B
AACCTTCCAT	0.187469	1	0.574289	0.57	0.71					AACCTTCCAT	1	2	A = B	A = B	A = B	A = B	A = B
AACCTTCCTC	0.077673	0.383529	0.350044	0.39	0.5					AACCTTCCTC	7	4	A = B	A = B	A = B	A = B	A = B
AACGAAACCG	0.048147	0.218863	0.107188	0.42	0.29					AACGAAACCG	1	5	A = B	A = B	A = B	A = B	A = B
AACGAACGTG	0.106415	0.503989	0.463766	0.5	0.61					AACGAACGTG	5	3	A = B	A = B	A = B	A = B	A = B
AACGACCTGG	0.019276	0.169883	0.148349	0.4	0.49					AACGACCTGG	21	32	A = B	A = B	A = B	A = B	A = B
AACGAGTACA	0.110326	0.72665	0.49548	0.58	0.78					AACGAGTACA	3	5	A = B	A = B	A = B	A = B	A = B
AACGCGAACA	0.029206	0.181423	0.163283	0.34	0.4					AACGCGAACA	17	10	A = B	A = B	A = B	A = B	A = B
AACGCGGCCA	0.017567	0.5035	0.499211	0.88	0.8					AACGCGGCCA	153	168	A = B	A = B	A = B	A = B	A = B
AACGCTGCCT	0.043379	0.206237	0.184838	0.4	0.58					AACGCTGCCT	10	5	A = B	A = B	A = B	A = B	A = B
AACGGACTCT	0.028339	0.125105	0.062036	0.18	0.4					AACGGACTCT	1	6	A = B	A = B	A = B	A = B	A = B
AACGGTGCTG	0.121637	0.370549	0.308635	0.44	0.42					AACGGTGCTG	3	1	A = B	A = B	A = B	A = B	A = B
AACGGTGTTT	0.044794	0.121692	0.09789	0.21	0.26					AACGGTGTTT	5	1	A = B	A = B	A = B	A = B	A = B
AACGTGCAGG	0.045484	0.259188	0.235437	0.53	0.71					AACGTGCAGG	12	7	A = B	A = B	A = B	A = B	A = B
AACGTTATTA	0.001875	0.008946	0.008017	0.09	0.18					AACGTTATTA	27	11	A ~= B	A ~= B	A ~= B	A = B	A = B
AACTAAGAAT	0.079528	0.3751	0.186327	0.18	0.39					AACTAAGAAT	1	4	A = B	A = B	A = B	A = B	A = B
AACTAATTCT	0.247724	1	0.989819	0.99	0.97					AACTAATTCT	1	1	A = B	A = B	A = B	A = B	A = B
AACTACAGCC	0.184117	0.621647	0.553179	0.68	0.88					AACTACAGCC	2	1	A = B	A = B	A = B	A = B	A = B
AACTACATAG	0.000129	0.00046	0.000496	0.08	0.25					AACTACATAG	27	7	A ~= B	A ~= B	A ~= B	A = B	A = B
AACTAGAAAA	0.110722	0.77247	0.740303	0.77	0.52					AACTAGAAAA	6	5	A = B	A = B	A = B	A = B	A = B
AACTAGCGGA	0.002938	0.01473	0.010618	0.13	0.39					AACTAGCGGA	6	19	A ~= B	A = B	A = B	A = B	A = B
AACTAGGAAG	0.118216	0.687575	0.426945	0.47	0.43					AACTAGGAAG	2	4	A = B	A = B	A = B	A = B	A = B
AACTATAAAC	0.120797	0.751765	0.718535	0.74	0.85					AACTATAAAC	5	4	A = B	A = B	A = B	A = B	A = B
AACTATAGAA	0.110326	0.72665	0.49548	0.5	0.61					AACTATAGAA	3	5	A = B	A = B	A = B	A = B	A = B
AACTATTCAC	0.079528	0.3751	0.186327	0.31	0.42					AACTATTCAC	1	4	A = B	A = B	A = B	A = B	A = B
AACTATTGGC	0.187469	1	0.574289	0.57	0.67					AACTATTGGC	1	2	A = B	A = B	A = B	A = B	A = B
AACTCCCAGT	0.046408	0.565399	0.522233	0.69	0.72					AACTCCCAGT	26	22	A = B	A = B	A = B	A = B	A = B
AACTCCTGGT	0.247724	1	0.989819	0.99	0.96					AACTCCTGGT	1	1	A = B	A = B	A = B	A = B	A = B
AACTCCTTCG	0.126107	0.62506	0.326101	0.35	0.72					AACTCCTTCG	1	3	A = B	A = B	A = B	A = B	A = B
AACTCTCAAT	0.106415	0.503989	0.463766	0.46	0.58					AACTCTCAAT	5	3	A = B	A = B	A = B	A = B	A = B
AACTCTCCTA	0.121637	0.370549	0.308635	0.31	0.39					AACTCTCCTA	3	1	A = B	A = B	A = B	A = B	A = B
AACTCTGCTC	0.099756	0.545276	0.5086	0.63	0.84					AACTCTGCTC	6	4	A = B	A = B	A = B	A = B	A = B
AACTCTGGAC	0.087233	1	0.967812	0.98	0.96					AACTCTGGAC	10	10	A = B	A = B	A = B	A = B	A = B
AACTCTGTAA	0.052256	0.175863	0.149924	0.34	0.54					AACTCTGTAA	6	2	A = B	A = B	A = B	A = B	A = B
AACTCTTCAC	0.000577	0.002933	0.002463	0.1	0.35					AACTCTTCAC	11	31	A ~= B	A ~= B	A ~= B	A = B	A = B
AACTCTTGAA	0	0	0	0.02	0.06					AACTCTTGAA	65	15	A ~= B	A ~= B	A ~= B	A = B	A ~= B
AACTCTTTTC	0.184117	0.621647	0.553179	0.55	0.43					AACTCTTTTC	2	1	A = B	A = B	A = B	A = B	A = B
AACTGAATTT	0.079528	0.3751	0.186327	0.19	0.36					AACTGAATTT	1	4	A = B	A = B	A = B	A = B	A = B
AACTGAGAAG	0.044794	0.121692	0.09789	0.1	0.22					AACTGAGAAG	5	1	A = B	A = B	A = B	A = B	A = B
AACTGCTTCA	0.002693	0.017558	0.014998	0.24	0.57					AACTGCTTCA	38	20	A ~= B	A = B	A = B	A = B	A = B
AACTGGAGTC	0.103732	1	0.973067	0.92	0.59					AACTGGAGTC	7	7	A = B	A = B	A = B	A = B	A = B
AACTGGCAAA	0.048147	0.218863	0.107188	0.13	0.27					AACTGGCAAA	1	5	A = B	A = B	A = B	A = B	A = B
AACTGGGCTC	0.247724	1	0.989819	0.99	0.97					AACTGGGCTC	1	1	A = B	A = B	A = B	A = B	A = B
AACTGTCCTT	0.000839	0.009585	0.009184	0.33	0.65					AACTGTCCTT	145	106	A ~= B	A ~= B	A ~= B	A = B	A = B
AACTTAAAAT	0.187469	1	0.574289	0.57	0.68					AACTTAAAAT	1	2	A = B	A = B	A = B	A = B	A = B
AACTTAAGAG	0	0	0	0.01	0.08					AACTTAAGAG	5	45	A ~= B	A ~= B	A ~= B	A ~= B	A ~= B
AACTTACAGA	0.07671	1	0.963303	0.97	0.72					AACTTACAGA	13	13	A = B	A = B	A = B	A = B	A = B
AACTTATCAT	0.0045	0.011042	0.010513	0.01	0.06					AACTTATCAT	9	1	A ~= B	A = B	A = B	A ~= B	A ~= B
AACTTCCTAC	0.247724	1	0.989819	0.99	0.93					AACTTCCTAC	1	1	A = B	A = B	A = B	A = B	A = B
AACTTCTGTG	0.136674	1	0.723257	0.72	0.8					AACTTCTGTG	3	4	A = B	A = B	A = B	A = B	A = B
AACTTGATAC	0.032115	0.350766	0.316536	0.76	0.7					AACTTGATAC	24	32	A = B	A = B	A = B	A = B	A = B
AACTTGATGG	0.08117	0.644823	0.610254	0.82	0.47					AACTTGATGG	10	8	A = B	A = B	A = B	A = B	A = B
AACTTGGCTG	0.069469	0.499857	0.46685	0.52	0.61					AACTTGGCTG	11	8	A = B	A = B	A = B	A = B	A = B
AACTTTAAAA	0.156212	1	0.669338	0.7	0.9					AACTTTAAAA	2	3	A = B	A = B	A = B	A = B	A = B
AACTTTAGGT	0.034839	0.210407	0.143198	0.17	0.26					AACTTTAGGT	5	11	A = B	A = B	A = B	A = B	A = B
AACTTTCTAG	0.038142	0.142523	0.124157	0.13	0.27					AACTTTCTAG	8	3	A = B	A = B	A = B	A = B	A = B
AACTTTCTGG	0.184117	0.621647	0.553179	0.55	0.55					AACTTTCTGG	2	1	A = B	A = B	A = B	A = B	A = B
AACTTTGTAT	0.13423	0.724162	0.687791	0.69	0.76					AACTTTGTAT	4	3	A = B	A = B	A = B	A = B	A = B
AACTTTGTGG	0.120797	0.751765	0.718535	0.75	0.83					AACTTTGTGG	5	4	A = B	A = B	A = B	A = B	A = B
AACTTTTATA	0.187469	1	0.574289	0.57	0.7					AACTTTTATA	1	2	A = B	A = B	A = B	A = B	A = B
AACTTTTGGC	0.103732	1	0.973067	0.99	0.76					AACTTTTGGC	7	7	A = B	A = B	A = B	A = B	A = B
AACTTTTGTA	0.000712	0.001682	0.002046	0.37	0.4					AACTTTTGTA	12	1	A ~= B	A ~= B	A ~= B	A = B	A = B
AACTTTTTTT	0.154802	1	0.982367	0.99	0.97					AACTTTTTTT	3	3	A = B	A = B	A = B	A = B	A = B
AAGAAAACTG	0.050445	0.424824	0.339608	0.4	0.5					AAGAAAACTG	10	15	A = B	A = B	A = B	A = B	A = B
AAGAAAACTT	0.075725	0.419926	0.387245	0.4	0.46					AAGAAAACTT	8	5	A = B	A = B	A = B	A = B	A = B
AAGAAACCAT	0.118216	0.687575	0.426945	0.56	0.62					AAGAAACCAT	2	4	A = B	A = B	A = B	A = B	A = B
AAGAAAGCTC	0.099756	0.545276	0.5086	0.64	0.75					AAGAAAGCTC	6	4	A = B	A = B	A = B	A = B	A = B
AAGAAAGGAG	0.13423	0.724162	0.687791	0.83	0.43					AAGAAAGGAG	4	3	A = B	A = B	A = B	A = B	A = B
AAGAAAGTTC	0.00432	0.031631	0.026857	0.15	0.21					AAGAAAGTTC	40	23	A ~= B	A = B	A = B	A = B	A = B
AAGAAATCGT	0.000686	0.002722	0.002601	0.01	0.03					AAGAAATCGT	25	8	A ~= B	A ~= B	A ~= B	A ~= B	A ~= B
AAGAAATCTG	0.008047	0.033234	0.029672	0.05	0.17					AAGAAATCTG	16	6	A ~= B	A = B	A = B	A = B	A = B
AAGAAATGCA	0.058365	0.297604	0.270088	0.3	0.39					AAGAAATGCA	9	5	A = B	A = B	A = B	A = B	A = B
AAGAAATGGC	0.056167	0.28922	0.164907	0.41	0.58					AAGAAATGGC	2	6	A = B	A = B	A = B	A = B	A = B
AAGAAATGGG	0.247724	1	0.989819	0.99	0.96					AAGAAATGGG	1	1	A = B	A = B	A = B	A = B	A = B
AAGAAATTCT	0.184117	0.621647	0.553179	0.68	0.87					AAGAAATTCT	2	1	A = B	A = B	A = B	A = B	A = B
AAGAACACTC	7e-06	2.2e-05	3.1e-05	0.05	0.1					AAGAACACTC	33	7	A ~= B	A ~= B	A ~= B	A = B	A ~= B
AAGAACATTG	0.103732	1	0.973067	0.99	0.98					AAGAACATTG	7	7	A = B	A = B	A = B	A = B	A = B
AAGAACTACA	0.014711	0.07318	0.065006	0.15	0.29					AAGAACTACA	17	8	A = B	A = B	A = B	A = B	A = B
AAGAACTCTG	0.247724	1	0.989819	0.99	0.91					AAGAACTCTG	1	1	A = B	A = B	A = B	A = B	A = B
AAGAACTGTT	0.114025	0.44899	0.401674	0.42	0.71					AAGAACTGTT	4	2	A = B	A = B	A = B	A = B	A = B
AAGAAGACTT	0.030005	0.598408	0.587288	0.78	0.49					AAGAAGACTT	67	62	A = B	A = B	A = B	A = B	A = B
AAGAAGATAG	0	0	0	0.06	0.36					AAGAAGATAG	214	83	A ~= B	A ~= B	A ~= B	A = B	A = B
AAGAAGCGCA	0.005305	0.026728	0.018315	0.25	0.48					AAGAAGCGCA	5	16	A ~= B	A = B	A = B	A = B	A = B
AAGAAGGCAA	0.00301	0.012988	0.008315	0.01	0.07					AAGAAGGCAA	2	12	A ~= B	A = B	A ~= B	A ~= B	A ~= B
AAGAAGGCAC	0.153418	0.684731	0.640207	0.68	0.35					AAGAAGGCAC	3	2	A = B	A = B	A = B	A = B	A = B
AAGAAGGGAG	0.184117	0.621647	0.553179	0.55	0.57					AAGAAGGGAG	2	1	A = B	A = B	A = B	A = B	A = B
AAGAAGGGCC	0.112738	1	0.78593	0.92	0.71					AAGAAGGGCC	5	6	A = B	A = B	A = B	A = B	A = B
AAGAAGGGTC	0.001752	0.007419	0.005026	0.02	0.08					AAGAAGGGTC	2	13	A ~= B	A ~= B	A ~= B	A = B	A ~= B
AAGAAGTGGA	0.185778	1	0.985602	0.86	0.55					AAGAAGTGGA	2	2	A = B	A = B	A = B	A = B	A = B
AAGAAGTTAC	0.038142	0.142523	0.124157	0.18	0.3					AAGAAGTTAC	8	3	A = B	A = B	A = B	A = B	A = B
AAGAATCGCA	0.184117	0.621647	0.553179	0.55	0.6					AAGAATCGCA	2	1	A = B	A = B	A = B	A = B	A = B
AAGACAAAAG	0.184117	0.621647	0.553179	0.68	0.88					AAGACAAAAG	2	1	A = B	A = B	A = B	A = B	A = B
AAGACAAGAT	0.079528	0.3751	0.186327	0.38	0.69					AAGACAAGAT	1	4	A = B	A = B	A = B	A = B	A = B
AAGACACTGT	0.060175	0.343947	0.216296	0.22	0.35					AAGACACTGT	3	7	A = B	A = B	A = B	A = B	A = B
AAGACAGAGC	0.135441	1	0.979639	0.98	0.9					AAGACAGAGC	4	4	A = B	A = B	A = B	A = B	A = B
AAGACATCTT	0.046096	0.303493	0.277522	0.66	0.62					AAGACATCTT	14	9	A = B	A = B	A = B	A = B	A = B
AAGACCAAGT	0.026007	0.185427	0.143139	0.19	0.49					AAGACCAAGT	10	18	A = B	A = B	A = B	A = B	A = B
AAGACCAATG	0.247724	1	0.989819	0.99	0.91					AAGACCAATG	1	1	A = B	A = B	A = B	A = B	A = B
AAGACCATCA	0.075337	0.214596	0.173237	0.33	0.4					AAGACCATCA	4	1	A = B	A = B	A = B	A = B	A = B
AAGACTGAAG	0.136674	1	0.723257	0.76	0.32					AAGACTGAAG	3	4	A = B	A = B	A = B	A = B	A = B
AAGACTGGCT	0.00829	0.029513	0.026409	0.21	0.31					AAGACTGGCT	13	4	A ~= B	A = B	A = B	A = B	A = B
AAGACTGGGC	0.069253	1	0.959291	0.57	0.9					AAGACTGGGC	16	16	A = B	A = B	A = B	A = B	A = B
AAGACTTTCT	0.247724	1	0.989819	0.99	0.97					AAGACTTTCT	1	1	A = B	A = B	A = B	A = B	A = B
AAGAGAAATA	0.153418	0.684731	0.640207	0.81	0.53					AAGAGAAATA	3	2	A = B	A = B	A = B	A = B	A = B
AAGAGAAGAA	0.126107	0.62506	0.326101	0.42	0.55					AAGAGAAGAA	1	3	A = B	A = B	A = B	A = B	A = B
AAGAGACAAT	0.187469	1	0.574289	0.57	0.68					AAGAGACAAT	1	2	A = B	A = B	A = B	A = B	A = B
AAGAGACACA	0.154802	1	0.982367	0.93	0.22					AAGAGACACA	3	3	A = B	A = B	A = B	A = B	A = B
AAGAGACAGT	0.019365	0.074345	0.065412	0.2	0.45					AAGAGACAGT	11	4	A = B	A = B	A = B	A = B	A = B
AAGAGACATA	0.003519	0.015303	0.013787	0.4	0.44					AAGAGACATA	21	8	A ~= B	A = B	A = B	A = B	A = B
AAGAGACTCC	0.187469	1	0.574289	0.67	0.55					AAGAGACTCC	1	2	A = B	A = B	A = B	A = B	A = B
AAGAGATAAA	0.247724	1	0.989819	0.99	0.9					AAGAGATAAA	1	1	A = B	A = B	A = B	A = B	A = B
AAGAGATGTT	0.000868	0.003433	0.002541	0.09	0.31					AAGAGATGTT	1	12	A ~= B	A ~= B	A ~= B	A = B	A = B
AAGAGATTAA	0.185778	1	0.985602	0.96	0.72					AAGAGATTAA	2	2	A = B	A = B	A = B	A = B	A = B
AAGAGCAAAA	0.000472	0.001841	0.001506	0.22	0.48					AAGAGCAAAA	1	13	A ~= B	A ~= B	A ~= B	A = B	A = B
AAGAGCCAAG	0.000474	0.001364	0.001519	0.06	0.06					AAGAGCCAAG	17	3	A ~= B	A ~= B	A ~= B	A = B	A ~= B
AAGAGCGCCG	0.000598	0.002622	0.002038	0	0.03					AAGAGCGCCG	4	19	A ~= B	A ~= B	A ~= B	A ~= B	A ~= B
AAGAGCTTGC	0.187469	1	0.574289	0.71	0.65					AAGAGCTTGC	1	2	A = B	A = B	A = B	A = B	A = B
AAGAGGAGAT	0.038142	0.142523	0.124157	0.11	0.17					AAGAGGAGAT	8	3	A = B	A = B	A = B	A = B	A = B
AAGAGGCTGA	0.154802	1	0.982367	0.9	0.97					AAGAGGCTGA	3	3	A = B	A = B	A = B	A = B	A = B
AAGAGGCTTC	0.007831	0.043492	0.031161	0.2	0.46					AAGAGGCTTC	7	18	A ~= B	A = B	A = B	A = B	A = B
AAGAGGGAAG	0.079098	0.284741	0.246939	0.37	0.46					AAGAGGGAAG	5	2	A = B	A = B	A = B	A = B	A = B
AAGAGGTTTG	0.027163	0.148259	0.132851	0.14	0.27					AAGAGGTTTG	15	8	A = B	A = B	A = B	A = B	A = B
AAGAGTGCTT	0.079098	0.284741	0.246939	0.22	0.28					AAGAGTGCTT	5	2	A = B	A = B	A = B	A = B	A = B
AAGAGTTACG	0.054616	0.63328	0.591429	0.54	0.64					AAGAGTTACG	21	18	A = B	A = B	A = B	A = B	A = B
AAGAGTTTTG	0.058151	0.572024	0.478804	0.5	0.59					AAGAGTTTTG	12	16	A = B	A = B	A = B	A = B	A = B
AAGATAAACT	0.011636	0.059385	0.052662	0.36	0.47					AAGATAAACT	19	9	A = B	A = B	A = B	A = B	A = B
AAGATAAAGA	0.184117	0.621647	0.553179	0.66	0.82					AAGATAAAGA	2	1	A = B	A = B	A = B	A = B	A = B
AAGATAATGC	0.005351	0.035177	0.030387	0.17	0.32					AAGATAATGC	33	18	A ~= B	A = B	A = B	A = B	A = B
AAGATAATGT	0.154802	1	0.982367	0.96	0.69					AAGATAATGT	3	3	A = B	A = B	A = B	A = B	A = B
AAGATACAAT	0.187469	1	0.574289	0.71	0.65					AAGATACAAT	1	2	A = B	A = B	A = B	A = B	A = B
AAGATATCAG	0.055419	0.608084	0.526457	0.59	0.82					AAGATATCAG	15	19	A = B	A = B	A = B	A = B	A = B
AAGATATCTT	0.185778	1	0.985602	0.94	0.61					AAGATATCTT	2	2	A = B	A = B	A = B	A = B	A = B
AAGATCAAGA	0.102805	0.788739	0.756639	0.72	0.76					AAGATCAAGA	7	6	A = B	A = B	A = B	A = B	A = B
AAGATCCCCG	0.005923	0.067749	0.063904	0.31	0.56					AAGATCCCCG	83	62	A ~= B	A = B	A = B	A = B	A = B
AAGATCCTAC	0.103422	0.754005	0.545876	0.59	0.74					AAGATCCTAC	4	6	A = B	A = B	A = B	A = B	A = B
AAGATCGTGG	0.121637	0.370549	0.308635	0.35	0.45					AAGATCGTGG	3	1	A = B	A = B	A = B	A = B	A = B
AAGATCTCCT	0.156212	1	0.669338	0.7	0.5					AAGATCTCCT	2	3	A = B	A = B	A = B	A = B	A = B
AAGATGATAT	0.135441	1	0.979639	0.89	0.84					AAGATGATAT	4	4	A = B	A = B	A = B	A = B	A = B
AAGATGATGA	0.247724	1	0.989819	0.99	0.94					AAGATGATGA	1	1	A = B	A = B	A = B	A = B	A = B
AAGATGCACA	0.067534	0.520013	0.486405	0.79	0.43					AAGATGCACA	12	9	A = B	A = B	A = B	A = B	A = B
AAGATGCTCT	0.185778	1	0.985602	0.99	0.91					AAGATGCTCT	2	2	A = B	A = B	A = B	A = B	A = B
AAGATGGAGC	0.118216	0.687575	0.426945	0.44	0.47					AAGATGGAGC	2	4	A = B	A = B	A = B	A = B	A = B
AAGATGGCCC	0.185778	1	0.985602	0.99	0.91					AAGATGGCCC	2	2	A = B	A = B	A = B	A = B	A = B
AAGATGTTTC	0.072331	0.68763	0.650926	0.71	0.77					AAGATGTTTC	13	11	A = B	A = B	A = B	A = B	A = B
AAGATGTTTG	0.007424	0.021354	0.019244	0.08	0.21					AAGATGTTTG	10	2	A ~= B	A = B	A = B	A = B	A = B
AAGATGTTTT	0.041743	0.226769	0.139487	0.15	0.3					AAGATGTTTT	3	8	A = B	A = B	A = B	A = B	A = B
AAGATTAAAG	0.104677	1	0.806588	0.85	0.7					AAGATTAAAG	6	7	A = B	A = B	A = B	A = B	A = B
AAGATTCAGA	0.055984	0.222503	0.195837	0.22	0.38					AAGATTCAGA	7	3	A = B	A = B	A = B	A = B	A = B
AAGATTCTGC	0.044794	0.121692	0.09789	0.21	0.26					AAGATTCTGC	5	1	A = B	A = B	A = B	A = B	A = B
AAGATTGGGG	7.8e-05	0.000197	0.000297	0.12	0.2					AAGATTGGGG	18	2	A ~= B	A ~= B	A ~= B	A = B	A = B
AAGATTGGTG	0	0	0	0.09	0.39					AAGATTGGTG	89	18	A ~= B	A ~= B	A ~= B	A = B	A = B
AAGATTTTCT	0.247724	1	0.989819	0.99	0.92					AAGATTTTCT	1	1	A = B	A = B	A = B	A = B	A = B
AAGCAACAGA	0.044794	0.121692	0.09789	0.31	0.49					AAGCAACAGA	5	1	A = B	A = B	A = B	A = B	A = B
AAGCAAGAAT	0.004348	0.012207	0.011445	0.15	0.28					AAGCAAGAAT	11	2	A ~= B	A = B	A = B	A = B	A = B
AAGCAAGGAA	0.035586	0.311186	0.258515	0.37	0.47					AAGCAAGGAA	14	21	A = B	A = B	A = B	A = B	A = B
AAGCACAAAA	0	0	0	0.04	0.24					AAGCACAAAA	75	22	A ~= B	A ~= B	A ~= B	A = B	A = B
AAGCACAATG	0.034839	0.210407	0.143198	0.28	0.16					AAGCACAATG	5	11	A = B	A = B	A = B	A = B	A = B
AAGCACATTA	0.000332	0.001874	0.001757	0.44	0.58					AAGCACATTA	22	49	A ~= B	A ~= B	A ~= B	A = B	A = B
AAGCACCTTG	0.052256	0.175863	0.149924	0.56	0.91					AAGCACCTTG	6	2	A = B	A = B	A = B	A = B	A = B
AAGCACGTGG	0.091831	1	0.969463	0.93	0.98					AAGCACGTGG	9	9	A = B	A = B	A = B	A = B	A = B
AAGCACTGTT	0.063027	0.86813	0.78008	0.8	0.84					AAGCACTGTT	17	19	A = B	A = B	A = B	A = B	A = B
AAGCAGCTGG	0.187469	1	0.574289	0.57	0.65					AAGCAGCTGG	1	2	A = B	A = B	A = B	A = B	A = B
AAGCAGGAGG	0.185778	1	0.985602	0.77	0.37					AAGCAGGAGG	2	2	A = B	A = B	A = B	A = B	A = B
AAGCAGTGAA	0.002885	0.011753	0.007279	0.01	0.1					AAGCAGTGAA	1	10	A ~= B	A = B	A ~= B	A ~= B	A ~= B
AAGCAGTGGA	0.001588	0.006371	0.004295	0.15	0.5					AAGCAGTGGA	1	11	A ~= B	A ~= B	A ~= B	A = B	A = B
AAGCATACAC	0.187469	1	0.574289	0.57	0.63					AAGCATACAC	1	2	A = B	A = B	A = B	A = B	A = B
AAGCATATGG	0.016231	0.055285	0.048373	0.05	0.17					AAGCATATGG	10	3	A = B	A = B	A = B	A = B	A = B
AAGCATCTCA	0.084891	0.62612	0.591877	0.58	0.67					AAGCATCTCA	9	7	A = B	A = B	A = B	A = B	A = B
AAGCATTAAA	0	0	0	0	0.17					AAGCATTAAA	32	167	A ~= B	A ~= B	A ~= B	A ~= B	A = B
AAGCCAAAGG	0.08801	0.803745	0.642696	0.78	0.58					AAGCCAAAGG	7	9	A = B	A = B	A = B	A = B	A = B
AAGCCAGCCC	0.001015	0.005604	0.004736	0.07	0.44					AAGCCAGCCC	14	34	A ~= B	A ~= B	A ~= B	A = B	A = B
AAGCCAGGAC	0.023398	0.376245	0.367901	0.83	0.57					AAGCCAGGAC	68	59	A = B	A = B	A = B	A = B	A = B
AAGCCCAGGC	0.046845	0.692029	0.641562	0.85	0.64					AAGCCCAGGC	30	27	A = B	A = B	A = B	A = B	A = B
AAGCCCCTGG	0.08117	0.644823	0.610254	0.66	0.77					AAGCCCCTGG	10	8	A = B	A = B	A = B	A = B	A = B
AAGCCCCTTC	0.118216	0.687575	0.426945	0.43	0.57					AAGCCCCTTC	2	4	A = B	A = B	A = B	A = B	A = B
AAGCCTCCTC	0.153418	0.684731	0.640207	0.84	0.25					AAGCCTCCTC	3	2	A = B	A = B	A = B	A = B	A = B
AAGCCTGTAG	0.065826	0.717973	0.67844	0.71	0.56					AAGCCTGTAG	16	14	A = B	A = B	A = B	A = B	A = B
AAGCCTGTGG	0.153418	0.684731	0.640207	0.67	0.75					AAGCCTGTGG	3	2	A = B	A = B	A = B	A = B	A = B
AAGCCTTTTT	0.079091	0.339468	0.304366	0.55	0.64					AAGCCTTTTT	6	3	A = B	A = B	A = B	A = B	A = B
AAGCGCTACC	0.118216	0.687575	0.426945	0.43	0.65					AAGCGCTACC	2	4	A = B	A = B	A = B	A = B	A = B
AAGCGCTCTC	0.038637	0.263561	0.193135	0.28	0.38					AAGCGCTCTC	7	13	A = B	A = B	A = B	A = B	A = B
AAGCGGGACC	0.071291	0.663893	0.539652	0.57	0.62					AAGCGGGACC	9	12	A = B	A = B	A = B	A = B	A = B
AAGCGGTTAC	0.036433	0.179845	0.101073	0.21	0.27					AAGCGGTTAC	2	7	A = B	A = B	A = B	A = B	A = B
AAGCTACCGA	0.185778	1	0.985602	0.99	0.95					AAGCTACCGA	2	2	A = B	A = B	A = B	A = B	A = B
AAGCTACTAA	0.187469	1	0.574289	0.74	0.79					AAGCTACTAA	1	2	A = B	A = B	A = B	A = B	A = B
AAGCTCAGTT	0.011061	0.096867	0.088326	0.36	0.64					AAGCTCAGTT	28	43	A = B	A = B	A = B	A = B	A = B
AAGCTCCCTG	0.08801	0.803745	0.642696	0.93	0.64					AAGCTCCCTG	7	9	A = B	A = B	A = B	A = B	A = B
AAGCTCTCAA	0.114025	0.44899	0.401674	0.4	0.54					AAGCTCTCAA	4	2	A = B	A = B	A = B	A = B	A = B
AAGCTCTGGC	0.050603	0.786271	0.734991	0.86	0.94					AAGCTCTGGC	28	26	A = B	A = B	A = B	A = B	A = B
AAGCTCTTGA	0.187469	1	0.574289	0.57	0.7					AAGCTCTTGA	1	2	A = B	A = B	A = B	A = B	A = B
AAGCTGAAAG	0.184117	0.621647	0.553179	0.55	0.58					AAGCTGAAAG	2	1	A = B	A = B	A = B	A = B	A = B
AAGCTGAATC	0.156212	1	0.669338	0.75	0.9					AAGCTGAATC	2	3	A = B	A = B	A = B	A = B	A = B
AAGCTGAGTG	2.5e-05	0.000136	0.000123	0.1	0.33					AAGCTGAGTG	55	22	A ~= B	A ~= B	A ~= B	A = B	A = B
AAGCTGCTGG	0.03517	0.296848	0.243297	0.72	0.88					AAGCTGCTGG	13	20	A = B	A = B	A = B	A = B	A = B
AAGCTGCTTT	0.08117	0.644823	0.610254	0.61	0.7					AAGCTGCTTT	10	8	A = B	A = B	A = B	A = B	A = B
AAGCTGGAGG	0.004234	0.024827	0.021633	0.04	0.1					AAGCTGGAGG	30	15	A ~= B	A = B	A = B	A = B	A ~= B
AAGCTGGCCC	0.185778	1	0.985602	0.99	0.9					AAGCTGGCCC	2	2	A = B	A = B	A = B	A = B	A = B
AAGCTGGTAG	0.075337	0.214596	0.173237	0.18	0.28					AAGCTGGTAG	4	1	A = B	A = B	A = B	A = B	A = B
AAGCTGTATA	0	0	0	0.21	0.44					AAGCTGTATA	43	4	A ~= B	A ~= B	A ~= B	A = B	A = B
AAGCTGTTCC	0.122997	1	0.759392	0.7	0.64					AAGCTGTTCC	4	5	A = B	A = B	A = B	A = B	A = B
AAGCTGTTGT	0.010236	0.033645	0.029859	0.18	0.3					AAGCTGTTGT	11	3	A = B	A = B	A = B	A = B	A = B
AAGCTTACAT	0.187469	1	0.574289	0.71	0.65					AAGCTTACAT	1	2	A = B	A = B	A = B	A = B	A = B
AAGGAAACAG	0.154802	1	0.982367	0.98	0.75					AAGGAAACAG	3	3	A = B	A = B	A = B	A = B	A = B
AAGGAAAGGC	0.014663	0.037423	0.031798	0.05	0.12					AAGGAAAGGC	7	1	A = B	A = B	A = B	A = B	A = B
AAGGAACTTG	0.007208	0.065224	0.062659	0.39	0.4					AAGGAACTTG	38	57	A ~= B	A = B	A = B	A = B	A = B
AAGGAAGATC	0.057866	1	0.951201	0.91	0.98					AAGGAAGATC	23	23	A = B	A = B	A = B	A = B	A = B
AAGGAAGATG	0.000953	0.003455	0.003348	0.27	0.55					AAGGAAGATG	21	6	A ~= B	A ~= B	A ~= B	A = B	A = B
AAGGAAGATT	0.046615	0.552206	0.493421	0.5	0.63					AAGGAAGATT	20	25	A = B	A = B	A = B	A = B	A = B
AAGGAAGCAA	0.084019	1	0.859602	0.86	0.94					AAGGAAGCAA	10	11	A = B	A = B	A = B	A = B	A = B
AAGGAAGCTG	0.247724	1	0.989819	0.99	0.94					AAGGAAGCTG	1	1	A = B	A = B	A = B	A = B	A = B
AAGGACACAT	0.072331	0.68763	0.650926	0.77	0.78					AAGGACACAT	13	11	A = B	A = B	A = B	A = B	A = B
AAGGACAGCA	0.114025	0.44899	0.401674	0.4	0.54					AAGGACAGCA	4	2	A = B	A = B	A = B	A = B	A = B
AAGGACCCCT	0.079098	0.284741	0.246939	0.36	0.5					AAGGACCCCT	5	2	A = B	A = B	A = B	A = B	A = B
AAGGACCTTT	0.014995	0.116306	0.102111	0.51	0.47					AAGGACCTTT	30	19	A = B	A = B	A = B	A = B	A = B
AAGGACTGAG	0.185778	1	0.985602	0.99	0.92					AAGGACTGAG	2	2	A = B	A = B	A = B	A = B	A = B
AAGGACTTGC	0.136674	1	0.723257	0.9	0.78					AAGGACTTGC	3	4	A = B	A = B	A = B	A = B	A = B
AAGGAGAAAT	0.156212	1	0.669338	0.67	0.79					AAGGAGAAAT	2	3	A = B	A = B	A = B	A = B	A = B
AAGGAGAGCC	0.021119	0.174931	0.147671	0.29	0.34					AAGGAGAGCC	17	27	A = B	A = B	A = B	A = B	A = B
AAGGAGATGG	0	0	0	0.03	0.21					AAGGAGATGG	429	146	A ~= B	A ~= B	A ~= B	A = B	A = B
AAGGAGATTA	0.045218	0.267097	0.175645	0.17	0.34					AAGGAGATTA	4	9	A = B	A = B	A = B	A = B	A = B
AAGGAGCGGG	0.048929	0.500165	0.428462	0.58	0.4					AAGGAGCGGG	15	20	A = B	A = B	A = B	A = B	A = B
AAGGAGCTGG	0.062342	0.733906	0.692376	0.75	0.81					AAGGAGCTGG	18	16	A = B	A = B	A = B	A = B	A = B
AAGGAGGGGC	0.154802	1	0.982367	0.98	0.88					AAGGAGGGGC	3	3	A = B	A = B	A = B	A = B	A = B
AAGGAGTCGG	0.136674	1	0.723257	0.75	0.71					AAGGAGTCGG	3	4	A = B	A = B	A = B	A = B	A = B
AAGGAGTGAA	0.185778	1	0.985602	0.99	0.95					AAGGAGTGAA	2	2	A = B	A = B	A = B	A = B	A = B
AAGGAGTTTG	0.008825	0.106129	0.101324	0.54	0.5					AAGGAGTTTG	78	60	A ~= B	A = B	A = B	A = B	A = B
AAGGATGCGG	0.035753	0.206299	0.186302	0.2	0.33					AAGGATGCGG	14	8	A = B	A = B	A = B	A = B	A = B
AAGGATGTAG	0.136674	1	0.723257	0.72	0.92					AAGGATGTAG	3	4	A = B	A = B	A = B	A = B	A = B
AAGGATTCAC	0.074957	0.675119	0.63925	0.78	0.83					AAGGATTCAC	12	10	A = B	A = B	A = B	A = B	A = B
AAGGCAAAGC	0.024054	0.112311	0.099903	0.1	0.22					AAGGCAAAGC	13	6	A = B	A = B	A = B	A = B	A = B
AAGGCAAGAA	0.025894	0.067911	0.055648	0.06	0.16					AAGGCAAGAA	6	1	A = B	A = B	A = B	A = B	A = B
AAGGCAATTT	0.031975	0.35488	0.319557	0.83	0.79					AAGGCAATTT	32	25	A = B	A = B	A = B	A = B	A = B
AAGGCACAGA	0.020729	0.242452	0.232212	0.39	0.71					AAGGCACAGA	38	50	A = B	A = B	A = B	A = B	A = B
AAGGCAGAAG	0.110722	0.77247	0.740303	0.74	0.78					AAGGCAGAAG	6	5	A = B	A = B	A = B	A = B	A = B
AAGGCAGCCT	0.247724	1	0.989819	0.99	0.91					AAGGCAGCCT	1	1	A = B	A = B	A = B	A = B	A = B
AAGGCAGGGC	0.156212	1	0.669338	0.66	0.54					AAGGCAGGGC	2	3	A = B	A = B	A = B	A = B	A = B
AAGGCAGGGG	0.00634	0.020213	0.018331	0.1	0.12					AAGGCAGGGG	12	3	A ~= B	A = B	A = B	A = B	A = B
AAGGCCACCG	0.005199	0.021534	0.01237	0.08	0.12					AAGGCCACCG	1	9	A ~= B	A = B	A = B	A = B	A = B
AAGGCCATCT	0.041743	0.226769	0.139487	0.14	0.28					AAGGCCATCT	3	8	A = B	A = B	A = B	A = B	A = B
AAGGCCCCTG	0.014168	0.065546	0.037456	0.44	0.7					AAGGCCCCTG	2	9	A = B	A = B	A = B	A = B	A = B
AAGGCCGAGT	0.037138	0.388212	0.353095	0.44	0.44					AAGGCCGAGT	27	21	A = B	A = B	A = B	A = B	A = B
AAGGCCTTGT	0.03651	0.372164	0.325587	0.82	0.58					AAGGCCTTGT	19	26	A = B	A = B	A = B	A = B	A = B
AAGGCTGAGC	0.187469	1	0.574289	0.57	0.68					AAGGCTGAGC	1	2	A = B	A = B	A = B	A = B	A = B
AAGGCTTTTG	0.055815	0.420571	0.389378	0.55	0.54					AAGGCTTTTG	14	10	A = B	A = B	A = B	A = B	A = B
AAGGGAGCAC	0.048147	0.218863	0.107188	0.14	0.29					AAGGGAGCAC	1	5	A = B	A = B	A = B	A = B	A = B
AAGGGAGGAA	0.187469	1	0.574289	0.57	0.69					AAGGGAGGAA	1	2	A = B	A = B	A = B	A = B	A = B
AAGGGATGTC	6e-06	2.1e-05	4e-05	0.02	0.06					AAGGGATGTC	1	20	A ~= B	A ~= B	A ~= B	A = B	A ~= B
AAGGGATTTT	0.000797	0.003984	0.003219	0.12	0.36					AAGGGATTTT	9	27	A ~= B	A ~= B	A ~= B	A = B	A = B
AAGGGCACGC	0.121637	0.370549	0.308635	0.33	0.5					AAGGGCACGC	3	1	A = B	A = B	A = B	A = B	A = B
AAGGGCAGTG	0.048147	0.218863	0.107188	0.16	0.59					AAGGGCAGTG	1	5	A = B	A = B	A = B	A = B	A = B
AAGGGCCACA	0.075725	0.419926	0.387245	0.45	0.41					AAGGGCCACA	8	5	A = B	A = B	A = B	A = B	A = B
AAGGGGAAGG	0.187469	1	0.574289	0.57	0.67					AAGGGGAAGG	1	2	A = B	A = B	A = B	A = B	A = B
AAGGGGCCTT	0.0249	0.143735	0.096787	0.15	0.49					AAGGGGCCTT	5	12	A = B	A = B	A = B	A = B	A = B
AAGGGGGCAA	0.021378	0.161021	0.143348	0.67	0.79					AAGGGGGCAA	25	16	A = B	A = B	A = B	A = B	A = B
AAGGTAACTA	0.028661	0.115353	0.101545	0.25	0.3					AAGGTAACTA	10	4	A = B	A = B	A = B	A = B	A = B
AAGGTAATAT	0.000271	0.000828	0.000932	0.09	0.18					AAGGTAATAT	20	4	A ~= B	A ~= B	A ~= B	A = B	A = B
AAGGTAATGC	0.002249	0.017632	0.014562	0.31	0.58					AAGGTAATGC	50	29	A ~= B	A = B	A = B	A = B	A = B
AAGGTACAGC	0.099756	0.545276	0.5086	0.51	0.67					AAGGTACAGC	6	4	A = B	A = B	A = B	A = B	A = B
AAGGTAGATG	0.052256	0.175863	0.149924	0.34	0.59					AAGGTAGATG	6	2	A = B	A = B	A = B	A = B	A = B
AAGGTCCTAG	0.153418	0.684731	0.640207	0.64	0.4					AAGGTCCTAG	3	2	A = B	A = B	A = B	A = B	A = B
AAGGTCTACC	0.247724	1	0.989819	0.99	0.97					AAGGTCTACC	1	1	A = B	A = B	A = B	A = B	A = B
AAGGTGAAGT	0.114025	0.44899	0.401674	0.4	0.52					AAGGTGAAGT	4	2	A = B	A = B	A = B	A = B	A = B
AAGGTGAGGA	0.121887	1	0.977237	0.97	0.74					AAGGTGAGGA	5	5	A = B	A = B	A = B	A = B	A = B
AAGGTGCCTC	0.031657	0.378616	0.340281	0.69	0.53					AAGGTGCCTC	35	28	A = B	A = B	A = B	A = B	A = B
AAGGTGCTGG	0.083498	0.453256	0.266968	0.27	0.44					AAGGTGCTGG	2	5	A = B	A = B	A = B	A = B	A = B
AAGGTGGAGA	0.005281	0.018236	0.016601	0.02	0.16					AAGGTGGAGA	14	4	A ~= B	A = B	A = B	A = B	A = B
AAGGTGGAGG	0	0	0	0.03	0.31					AAGGTGGAGG	435	152	A ~= B	A ~= B	A ~= B	A = B	A = B
AAGGTGGAGT	0.055984	0.222503	0.195837	0.2	0.44					AAGGTGGAGT	7	3	A = B	A = B	A = B	A = B	A = B
AAGGTGGCAT	0.156212	1	0.669338	0.76	0.56					AAGGTGGCAT	2	3	A = B	A = B	A = B	A = B	A = B
AAGGTGGGTG	0.247724	1	0.989819	0.99	0.96					AAGGTGGGTG	1	1	A = B	A = B	A = B	A = B	A = B
AAGGTTAAAT	0.046093	0.323016	0.295943	0.5	0.47					AAGGTTAAAT	15	10	A = B	A = B	A = B	A = B	A = B
AAGGTTTTTC	0.016231	0.055285	0.048373	0.3	0.35					AAGGTTTTTC	10	3	A = B	A = B	A = B	A = B	A = B
AAGTAAAAAT	0.048147	0.218863	0.107188	0.18	0.43					AAGTAAAAAT	1	5	A = B	A = B	A = B	A = B	A = B
AAGTAAAGAA	0.187469	1	0.574289	0.57	0.68					AAGTAAAGAA	1	2	A = B	A = B	A = B	A = B	A = B
AAGTAACAGT	0.185778	1	0.985602	0.96	0.74					AAGTAACAGT	2	2	A = B	A = B	A = B	A = B	A = B
AAGTAAGTCT	0.003464	0.016995	0.011862	0.02	0.15					AAGTAAGTCT	5	17	A ~= B	A = B	A = B	A = B	A = B
AAGTACGAGG	0.061663	0.503791	0.393037	0.75	0.21					AAGTACGAGG	8	12	A = B	A = B	A = B	A = B	A = B
AAGTACTTCA	7e-05	0.000323	0.000312	0.2	0.45					AAGTACTTCA	40	14	A ~= B	A ~= B	A ~= B	A = B	A = B
AAGTAGAGCA	0.099756	0.545276	0.5086	0.55	0.63					AAGTAGAGCA	6	4	A = B	A = B	A = B	A = B	A = B
AAGTAGGTTT	0.184117	0.621647	0.553179	0.55	0.55					AAGTAGGTTT	2	1	A = B	A = B	A = B	A = B	A = B
AAGTATGTCT	0.099756	0.545276	0.5086	0.51	0.58					AAGTATGTCT	6	4	A = B	A = B	A = B	A = B	A = B
AAGTATTGTG	0.03711	1	0.998532	0.9	0.64					AAGTATTGTG	56	57	A = B	A = B	A = B	A = B	A = B
AAGTATTTAA	0.02808	0.14619	0.088966	0.15	0.21					AAGTATTTAA	3	9	A = B	A = B	A = B	A = B	A = B
AAGTCATAGG	0.057368	0.379343	0.349877	0.54	0.67					AAGTCATAGG	12	8	A = B	A = B	A = B	A = B	A = B
AAGTCATCTA	0.014995	0.116306	0.102111	0.4	0.49					AAGTCATCTA	30	19	A = B	A = B	A = B	A = B	A = B
AAGTCATTCA	0	0	0	0.02	0.17					AAGTCATTCA	93	27	A ~= B	A ~= B	A ~= B	A = B	A = B
AAGTCATTTT	0.120797	0.751765	0.718535	0.98	0.79					AAGTCATTTT	5	4	A = B	A = B	A = B	A = B	A = B
AAGTCCTGCA	0.187469	1	0.574289	0.57	0.68					AAGTCCTGCA	1	2	A = B	A = B	A = B	A = B	A = B
AAGTCCTGGC	0.044794	0.121692	0.09789	0.1	0.21					AAGTCCTGGC	5	1	A = B	A = B	A = B	A = B	A = B
AAGTCTGTTG	0.06205	0.387928	0.261225	0.49	0.79					AAGTCTGTTG	4	8	A = B	A = B	A = B	A = B	A = B
AAGTCTTCCT	0.031938	0.17981	0.116442	0.43	0.47					AAGTCTTCCT	4	10	A = B	A = B	A = B	A = B	A = B
AAGTCTTTGA	0.247724	1	0.989819	0.99	0.94					AAGTCTTTGA	1	1	A = B	A = B	A = B	A = B	A = B
AAGTCTTTTC	0.153418	0.684731	0.640207	0.64	0.64					AAGTCTTTTC	3	2	A = B	A = B	A = B	A = B	A = B
AAGTGAAGAG	0.008914	0.06	0.048539	0.12	0.17					AAGTGAAGAG	14	27	A ~= B	A = B	A = B	A = B	A = B
AAGTGAGATG	0.057729	0.262698	0.235617	0.42	0.5					AAGTGAGATG	8	4	A = B	A = B	A = B	A = B	A = B
AAGTGAGGAG	0.00024	0.002654	0.002312	0.21	0.55					AAGTGAGGAG	98	148	A ~= B	A ~= B	A ~= B	A = B	A = B
AAGTGATAAA	0.13423	0.724162	0.687791	0.79	0.81					AAGTGATAAA	4	3	A = B	A = B	A = B	A = B	A = B
AAGTGATTCT	0.005378	0.042814	0.039623	0.11	0.4					AAGTGATTCT	30	49	A ~= B	A = B	A = B	A = B	A = B
AAGTGCATTT	0.020619	0.063145	0.054106	0.1	0.2					AAGTGCATTT	8	2	A = B	A = B	A = B	A = B	A = B
AAGTGGAATA	0.063998	0.553987	0.51883	0.78	0.59					AAGTGGAATA	14	11	A = B	A = B	A = B	A = B	A = B
AAGTGGCTGG	0.056167	0.28922	0.164907	0.16	0.34					AAGTGGCTGG	2	6	A = B	A = B	A = B	A = B	A = B
AAGTGGTGCC	0.073333	0.64786	0.516369	0.84	0.55					AAGTGGTGCC	8	11	A = B	A = B	A = B	A = B	A = B
AAGTGTAGAT	0.097504	0.774522	0.584983	0.59	0.71					AAGTGTAGAT	5	7	A = B	A = B	A = B	A = B	A = B
AAGTGTGTTT	0.002513	0.006913	0.0068	0.06	0.06					AAGTGTGTTT	12	2	A ~= B	A ~= B	A ~= B	A = B	A ~= B
AAGTGTTATA	0.247724	1	0.989819	0.99	0.96					AAGTGTTATA	1	1	A = B	A = B	A = B	A = B	A = B
AAGTTACTTT	0.052256	0.175863	0.149924	0.34	0.54					AAGTTACTTT	6	2	A = B	A = B	A = B	A = B	A = B
AAGTTCAACC	0.187469	1	0.574289	0.74	0.79					AAGTTCAACC	1	2	A = B	A = B	A = B	A = B	A = B
AAGTTCAGGC	0.154802	1	0.982367	0.98	0.38					AAGTTCAGGC	3	3	A = B	A = B	A = B	A = B	A = B
AAGTTCTGCG	5e-06	2e-05	2.4e-05	0.1	0.2					AAGTTCTGCG	41	11	A ~= B	A ~= B	A ~= B	A = B	A = B
AAGTTGCATC	0.012794	0.04717	0.041731	0.21	0.32					AAGTTGCATC	12	4	A = B	A = B	A = B	A = B	A = B
AAGTTGCTAT	0.01411	0.626175	0.612411	0.9	0.8					AAGTTGCTAT	307	300	A = B	A = B	A = B	A = B	A = B
AAGTTGGGGA	0.03329	0.106316	0.090301	0.17	0.25					AAGTTGGGGA	7	2	A = B	A = B	A = B	A = B	A = B
AAGTTGTGAA	0.065826	0.717973	0.67844	0.7	0.77					AAGTTGTGAA	16	14	A = B	A = B	A = B	A = B	A = B
AAGTTTCAAC	0.037013	0.238225	0.16882	0.42	0.59					AAGTTTCAAC	6	12	A = B	A = B	A = B	A = B	A = B
AAGTTTCCAA	0.015935	0.08465	0.075234	0.08	0.19					AAGTTTCCAA	18	9	A = B	A = B	A = B	A = B	A = B
AAGTTTCCTG	0.247724	1	0.989819	0.99	0.98					AAGTTTCCTG	1	1	A = B	A = B	A = B	A = B	A = B
AAGTTTTCTA	0.098126	1	0.823329	0.73	0.73					AAGTTTTCTA	7	8	A = B	A = B	A = B	A = B	A = B
AAGTTTTGAT	0.114025	0.44899	0.401674	0.4	0.47					AAGTTTTGAT	4	2	A = B	A = B	A = B	A = B	A = B
AAGTTTTTTG	0.121887	1	0.977237	0.97	0.91					AAGTTTTTTG	5	5	A = B	A = B	A = B	A = B	A = B
AATAAAAACT	0.001326	0.003166	0.003521	0.2	0.5					AATAAAAACT	11	1	A ~= B	A ~= B	A ~= B	A = B	A = B
AATAAAAAGT	0.076024	0.843771	0.806358	0.97	0.56					AATAAAAAGT	13	12	A = B	A = B	A = B	A = B	A = B
AATAAAACTT	0.000154	0.000494	0.000561	0.13	0.39					AATAAAACTT	23	5	A ~= B	A ~= B	A ~= B	A = B	A = B
AATAAAAGAC	0.027163	0.148259	0.132851	0.3	0.34					AATAAAAGAC	15	8	A = B	A = B	A = B	A = B	A = B
AATAAAAGGA	0.096371	0.801959	0.769401	0.75	0.7					AATAAAAGGA	8	7	A = B	A = B	A = B	A = B	A = B
AATAAAAGTG	0.03329	0.106316	0.090301	0.09	0.21					AATAAAAGTG	7	2	A = B	A = B	A = B	A = B	A = B
AATAAAATGA	0.187469	1	0.574289	0.63	0.47					AATAAAATGA	1	2	A = B	A = B	A = B	A = B	A = B
AATAAAATTA	0.01799	0.107409	0.095557	0.45	0.61					AATAAAATTA	20	11	A = B	A = B	A = B	A = B	A = B
AATAAAATTG	0.097504	0.774522	0.584983	0.69	0.88					AATAAAATTG	5	7	A = B	A = B	A = B	A = B	A = B
AATAAACTCA	0.121637	0.370549	0.308635	0.34	0.44					AATAAACTCA	3	1	A = B	A = B	A = B	A = B	A = B
AATAAACTTT	0.120797	0.751765	0.718535	0.75	0.82					AATAAACTTT	5	4	A = B	A = B	A = B	A = B	A = B
AATAAAGCAA	0.013191	0.108729	0.094679	0.49	0.45					AATAAAGCAA	34	22	A = B	A = B	A = B	A = B	A = B
AATAAAGCCT	0.000125	0.000709	0.000621	0.13	0.43					AATAAAGCCT	49	21	A ~= B	A ~= B	A ~= B	A = B	A = B
AATAAAGCTA	0	0	0	0	0.11					AATAAAGCTA	51	207	A ~= B	A ~= B	A ~= B	A ~= B	A = B
AATAAAGGCT	0	0	0	0.04	0.26					AATAAAGGCT	138	35	A ~= B	A ~= B	A ~= B	A = B	A = B
AATAAAGGTG	0.002016	0.019093	0.017978	0.39	0.7					AATAAAGGTG	85	58	A ~= B	A = B	A = B	A = B	A = B
AATAAAGTCA	0.114025	0.44899	0.401674	0.4	0.51					AATAAAGTCA	4	2	A = B	A = B	A = B	A = B	A = B
AATAAAGTTA	0.013339	0.061773	0.054857	0.27	0.26					AATAAAGTTA	16	7	A = B	A = B	A = B	A = B	A = B
AATAAAGTTG	0.006775	0.059491	0.056668	0.16	0.48					AATAAAGTTG	36	55	A ~= B	A = B	A = B	A = B	A = B
AATAAATACA	0.154802	1	0.982367	0.98	0.38					AATAAATACA	3	3	A = B	A = B	A = B	A = B	A = B
AATAAATGGA	0.000643	0.005661	0.0044	0.32	0.69					AATAAATGGA	70	41	A ~= B	A ~= B	A ~= B	A = B	A = B
AATAAATTAT	0.075725	0.419926	0.387245	0.57	0.6					AATAAATTAT	8	5	A = B	A = B	A = B	A = B	A = B
AATAAATTCC	0.00739	0.063856	0.059911	0.43	0.74					AATAAATTCC	33	51	A ~= B	A = B	A = B	A = B	A = B
AATAAATTGC	0	0	0	0	0.13					AATAAATTGC	6	88	A ~= B	A ~= B	A ~= B	A ~= B	A = B
AATAAATTTG	0.106415	0.503989	0.463766	0.46	0.65					AATAAATTTG	5	3	A = B	A = B	A = B	A = B	A = B
AATAACTTAG	0.187469	1	0.574289	0.57	0.69					AATAACTTAG	1	2	A = B	A = B	A = B	A = B	A = B
AATAAGCCAA	0.004348	0.012207	0.011445	0.03	0.07					AATAAGCCAA	11	2	A ~= B	A = B	A = B	A = B	A ~= B
AATAAGGGTT	0.185778	1	0.985602	0.86	0.57					AATAAGGGTT	2	2	A = B	A = B	A = B	A = B	A = B
AATAATCCAC	0.079091	0.339468	0.304366	0.31	0.44					AATAATCCAC	6	3	A = B	A = B	A = B	A = B	A = B
AATAATCCTG	0.079091	0.339468	0.304366	0.31	0.46					AATAATCCTG	6	3	A = B	A = B	A = B	A = B	A = B
AATAATGGTT	0.016231	0.055285	0.048373	0.14	0.43					AATAATGGTT	10	3	A = B	A = B	A = B	A = B	A = B
AATAATGTTT	0.071506	0.476953	0.444362	0.45	0.56					AATAATGTTT	10	7	A = B	A = B	A = B	A = B	A = B
AATACAAGTA	0.122997	1	0.759392	0.76	0.86					AATACAAGTA	4	5	A = B	A = B	A = B	A = B	A = B
AATACACAGA	0.004348	0.012207	0.011445	0.25	0.49					AATACACAGA	11	2	A ~= B	A = B	A = B	A = B	A = B
AATACAGGAT	0.077673	0.383529	0.350044	0.38	0.51					AATACAGGAT	7	4	A = B	A = B	A = B	A = B	A = B
AATACATAAA	0.154802	1	0.982367	1	0.99					AATACATAAA	3	3	A = B	A = B	A = B	A = B	A = B
AATACATACA	0.184117	0.621647	0.553179	0.66	0.85					AATACATACA	2	1	A = B	A = B	A = B	A = B	A = B
AATACATCAA	0.004742	0.023221	0.020614	0.36	0.43					AATACATCAA	23	10	A ~= B	A = B	A = B	A = B	A = B
AATACATTTA	0.121887	1	0.977237	0.98	0.96					AATACATTTA	5	5	A = B	A = B	A = B	A = B	A = B
AATACCTCGT	0.003126	0.021692	0.018411	0.12	0.16					AATACCTCGT	40	22	A ~= B	A = B	A = B	A = B	A = B
AATACGTCGC	0.075337	0.214596	0.173237	0.18	0.28					AATACGTCGC	4	1	A = B	A = B	A = B	A = B	A = B
AATACTTAGC	0.187469	1	0.574289	0.57	0.67					AATACTTAGC	1	2	A = B	A = B	A = B	A = B	A = B
AATAGAAATT	0	0	0	0.13	0.24					AATAGAAATT	485	26	A ~= B	A ~= B	A ~= B	A = B	A = B
AATAGAATAT	0.247724	1	0.989819	0.99	0.91					AATAGAATAT	1	1	A = B	A = B	A = B	A = B	A = B
AATAGCAAGG	0.247724	1	0.989819	0.99	0.91					AATAGCAAGG	1	1	A = B	A = B	A = B	A = B	A = B
AATAGCTCAG	0.007458	0.035263	0.022082	0.27	0.49					AATAGCTCAG	3	12	A ~= B	A = B	A = B	A = B	A = B
AATAGCTGAT	0.026007	0.185427	0.143139	0.47	0.73					AATAGCTGAT	10	18	A = B	A = B	A = B	A = B	A = B
AATAGCTGTT	0.048147	0.218863	0.107188	0.13	0.48					AATAGCTGTT	1	5	A = B	A = B	A = B	A = B	A = B
AATAGGGGAA	0.00098	0.004376	0.003254	0	0.13					AATAGGGGAA	4	18	A ~= B	A ~= B	A ~= B	A ~= B	A = B
AATAGGTCCA	0	0	0	0.02	0.15					AATAGGTCCA	577	160	A ~= B	A ~= B	A ~= B	A = B	A = B
AATATAAAAC	0.004771	0.026389	0.023159	0.28	0.38					AATATAAAAC	27	13	A ~= B	A = B	A = B	A = B	A = B
AATATACCAG	0.184117	0.621647	0.553179	0.66	0.85					AATATACCAG	2	1	A = B	A = B	A = B	A = B	A = B
AATATACTTT	0.185778	1	0.985602	0.91	0.45					AATATACTTT	2	2	A = B	A = B	A = B	A = B	A = B
AATATATCCA	0.000475	0.002489	0.002211	0.13	0.31					AATATATCCA	38	16	A ~= B	A ~= B	A ~= B	A = B	A = B
AATATATGAT	0.184117	0.621647	0.553179	0.66	0.83					AATATATGAT	2	1	A = B	A = B	A = B	A = B	A = B
AATATATTAA	0.247724	1	0.989819	0.99	0.9					AATATATTAA	1	1	A = B	A = B	A = B	A = B	A = B
AATATCCCCC	0.04469	0.233929	0.21132	0.39	0.43					AATATCCCCC	11	6	A = B	A = B	A = B	A = B	A = B
AATATCTGAC	0.000476	0.002693	0.002459	0.04	0.14					AATATCTGAC	20	45	A ~= B	A ~= B	A ~= B	A = B	A = B
AATATCTTGC	0.247724	1	0.989819	0.99	0.98					AATATCTTGC	1	1	A = B	A = B	A = B	A = B	A = B
AATATGAACA	0.00829	0.029513	0.026409	0.04	0.11					AATATGAACA	13	4	A ~= B	A = B	A = B	A = B	A = B
AATATGATGA	0.075337	0.214596	0.173237	0.32	0.4					AATATGATGA	4	1	A = B	A = B	A = B	A = B	A = B
AATATGCTCA	0.092667	1	0.837303	0.87	0.68					AATATGCTCA	8	9	A = B	A = B	A = B	A = B	A = B
AATATGCTTT	0.006502	0.080869	0.071602	0.29	0.52					AATATGCTTT	61	84	A ~= B	A = B	A = B	A = B	A = B
AATATGGGTG	0.068634	0.858957	0.818204	0.7	0.4					AATATGGGTG	16	15	A = B	A = B	A = B	A = B	A = B
AATATGGTAC	0.082516	0.83043	0.795189	0.91	0.91					AATATGGTAC	11	10	A = B	A = B	A = B	A = B	A = B
AATATGTATA	0.075725	0.419926	0.387245	0.42	0.49					AATATGTATA	8	5	A = B	A = B	A = B	A = B	A = B
AATATGTGGG	0	0	0	0.28	0.4					AATATGTGGG	281	149	A ~= B	A ~= B	A ~= B	A = B	A = B
AATATGTGTA	0.187469	1	0.574289	0.74	0.79					AATATGTGTA	1	2	A = B	A = B	A = B	A = B	A = B
AATATTAAAA	0.003866	0.012006	0.011206	0.08	0.11					AATATTAAAA	13	3	A ~= B	A = B	A = B	A = B	A = B
AATATTAGAG	0.000601	0.002137	0.002129	0.32	0.31					AATATTAGAG	22	6	A ~= B	A ~= B	A ~= B	A = B	A = B
AATATTCAAT	0.184117	0.621647	0.553179	0.68	0.87					AATATTCAAT	2	1	A = B	A = B	A = B	A = B	A = B
AATATTCATA	0.031264	0.140096	0.124497	0.46	0.56					AATATTCATA	11	5	A = B	A = B	A = B	A = B	A = B
AATATTGAGA	0	1e-06	2e-06	0.04	0.15					AATATTGAGA	41	8	A ~= B	A ~= B	A ~= B	A = B	A = B
AATATTGCAG	0.247724	1	0.989819	0.99	0.99					AATATTGCAG	1	1	A = B	A = B	A = B	A = B	A = B
AATATTTAGT	0.094048	0.577737	0.542766	0.72	0.77					AATATTTAGT	7	5	A = B	A = B	A = B	A = B	A = B
AATATTTCAA	0.030785	0.280768	0.239582	0.44	0.35					AATATTTCAA	17	25	A = B	A = B	A = B	A = B	A = B
AATATTTCAG	0.114025	0.44899	0.401674	0.54	0.7					AATATTTCAG	4	2	A = B	A = B	A = B	A = B	A = B
AATCAAACAC	0.121637	0.370549	0.308635	0.34	0.48					AATCAAACAC	3	1	A = B	A = B	A = B	A = B	A = B
AATCAAATAA	0.156212	1	0.669338	0.67	0.82					AATCAAATAA	2	3	A = B	A = B	A = B	A = B	A = B
AATCAACTTG	0.04469	0.233929	0.21132	0.21	0.37					AATCAACTTG	11	6	A = B	A = B	A = B	A = B	A = B
AATCAAGGTG	0.073615	0.450623	0.41818	0.56	0.52					AATCAAGGTG	9	6	A = B	A = B	A = B	A = B	A = B
AATCAATTGT	0.114025	0.44899	0.401674	0.46	0.6					AATCAATTGT	4	2	A = B	A = B	A = B	A = B	A = B
AATCACAAGC	0.187469	1	0.574289	0.57	0.67					AATCACAAGC	1	2	A = B	A = B	A = B	A = B	A = B
AATCACTGTG	0.079528	0.3751	0.186327	0.18	0.38					AATCACTGTG	1	4	A = B	A = B	A = B	A = B	A = B
AATCAGAATT	0.089142	0.604124	0.569824	0.59	0.62					AATCAGAATT	8	6	A = B	A = B	A = B	A = B	A = B
AATCAGGAAG	0.184117	0.621647	0.553179	0.55	0.43					AATCAGGAAG	2	1	A = B	A = B	A = B	A = B	A = B
AATCATTGAG	0.091831	1	0.969463	0.89	0.47					AATCATTGAG	9	9	A = B	A = B	A = B	A = B	A = B
AATCCAAAGG	0.008174	0.020413	0.01825	0.02	0.07					AATCCAAAGG	8	1	A ~= B	A = B	A = B	A = B	A ~= B
AATCCATTAA	0.187469	1	0.574289	0.63	0.47					AATCCATTAA	1	2	A = B	A = B	A = B	A = B	A = B
AATCCATTAT	0.187469	1	0.574289	0.57	0.68					AATCCATTAT	1	2	A = B	A = B	A = B	A = B	A = B
AATCCCGCCA	0.079528	0.3751	0.186327	0.19	0.37					AATCCCGCCA	1	4	A = B	A = B	A = B	A = B	A = B
AATCCTCCTT	0.010236	0.033645	0.029859	0.04	0.12					AATCCTCCTT	11	3	A = B	A = B	A = B	A = B	A = B
AATCCTGGTA	0.156212	1	0.669338	0.59	0.73					AATCCTGGTA	2	3	A = B	A = B	A = B	A = B	A = B
AATCCTGTGG	0	1e-06	1e-06	0.05	0.33					AATCCTGTGG	187	107	A ~= B	A ~= B	A ~= B	A = B	A = B
AATCGCTAAT	0.001241	0.00622	0.005543	0.2	0.42					AATCGCTAAT	31	13	A ~= B	A ~= B	A ~= B	A = B	A = B
AATCTAAAAA	0.187469	1	0.574289	0.57	0.67					AATCTAAAAA	1	2	A = B	A = B	A = B	A = B	A = B
AATCTATCCT	0.121637	0.370549	0.308635	0.55	0.66					AATCTATCCT	3	1	A = B	A = B	A = B	A = B	A = B
AATCTGCGCC	1e-05	3.6e-05	4.4e-05	0.01	0.2					AATCTGCGCC	36	9	A ~= B	A ~= B	A ~= B	A ~= B	A = B
AATCTGGGAG	0.118216	0.687575	0.426945	0.61	0.76					AATCTGGGAG	2	4	A = B	A = B	A = B	A = B	A = B
AATCTGTAAC	0.028339	0.125105	0.062036	0.08	0.2					AATCTGTAAC	1	6	A = B	A = B	A = B	A = B	A = B
AATCTGTCAG	0.039841	0.286706	0.216105	0.33	0.3					AATCTGTCAG	8	14	A = B	A = B	A = B	A = B	A = B
AATCTTCCAA	0.014663	0.037423	0.031798	0.41	0.45					AATCTTCCAA	7	1	A = B	A = B	A = B	A = B	A = B
AATCTTCTGA	0.247724	1	0.989819	0.99	0.92					AATCTTCTGA	1	1	A = B	A = B	A = B	A = B	A = B
AATCTTGCAA	0.056902	0.615007	0.575134	0.84	0.78					AATCTTGCAA	19	16	A = B	A = B	A = B	A = B	A = B
AATCTTGGAA	0.079098	0.284741	0.246939	0.28	0.41					AATCTTGGAA	5	2	A = B	A = B	A = B	A = B	A = B
AATCTTTATT	0.247724	1	0.989819	0.99	0.98					AATCTTTATT	1	1	A = B	A = B	A = B	A = B	A = B
AATCTTTCAT	0.184117	0.621647	0.553179	0.68	0.86					AATCTTTCAT	2	1	A = B	A = B	A = B	A = B	A = B
AATGAAAAGA	0.058361	0.328191	0.300135	0.53	0.64					AATGAAAAGA	10	6	A = B	A = B	A = B	A = B	A = B
AATGAAAATA	0.112738	1	0.78593	0.79	0.82					AATGAAAATA	5	6	A = B	A = B	A = B	A = B	A = B
AATGAAAGGT	0.118216	0.687575	0.426945	0.53	0.71					AATGAAAGGT	2	4	A = B	A = B	A = B	A = B	A = B
AATGAACAAA	0.036433	0.179845	0.101073	0.1	0.26					AATGAACAAA	2	7	A = B	A = B	A = B	A = B	A = B
AATGAACAAT	1.8e-05	7.3e-05	7.9e-05	0.03	0					AATGAACAAT	40	12	A ~= B	A ~= B	A ~= B	A = B	A ~= B
AATGAAGGAT	0.048147	0.218863	0.107188	0.11	0.24					AATGAAGGAT	1	5	A = B	A = B	A = B	A = B	A = B
AATGAATAAA	0.001346	0.008762	0.007413	0.22	0.61					AATGAATAAA	43	22	A ~= B	A ~= B	A ~= B	A = B	A = B
AATGAATCCA	0.044794	0.121692	0.09789	0.31	0.51					AATGAATCCA	5	1	A = B	A = B	A = B	A = B	A = B
AATGAATGAA	0	0	0	0.04	0.14					AATGAATGAA	48	7	A ~= B	A ~= B	A ~= B	A = B	A = B
AATGAATTCT	0.122997	1	0.759392	0.87	0.95					AATGAATTCT	4	5	A = B	A = B	A = B	A = B	A = B
AATGACAGCA	0.118216	0.687575	0.426945	0.45	0.64					AATGACAGCA	2	4	A = B	A = B	A = B	A = B	A = B
AATGAGAAGG	0.103732	1	0.973067	0.89	0.61					AATGAGAAGG	7	7	A = B	A = B	A = B	A = B	A = B
AATGAGGCCA	0.247724	1	0.989819	0.99	0.91					AATGAGGCCA	1	1	A = B	A = B	A = B	A = B	A = B
AATGAGTTTT	0.154802	1	0.982367	1	0.98					AATGAGTTTT	3	3	A = B	A = B	A = B	A = B	A = B
AATGATGTGA	0.057729	0.262698	0.235617	0.34	0.47					AATGATGTGA	8	4	A = B	A = B	A = B	A = B	A = B
AATGCAAGAT	0.026608	0.48899	0.477009	0.91	0.73					AATGCAAGAT	70	63	A = B	A = B	A = B	A = B	A = B
AATGCAAGCA	0.000278	0.001733	0.001758	0.32	0.65					AATGCAAGCA	36	69	A ~= B	A ~= B	A ~= B	A = B	A = B
AATGCACAGC	0.102805	0.788739	0.756639	0.89	0.87					AATGCACAGC	7	6	A = B	A = B	A = B	A = B	A = B
AATGCAGGCA	0.008836	0.070286	0.060459	0.2	0.24					AATGCAGGCA	37	23	A ~= B	A = B	A = B	A = B	A = B
AATGCAGGGA	0.187469	1	0.574289	0.57	0.71					AATGCAGGGA	1	2	A = B	A = B	A = B	A = B	A = B
AATGCATCGT	0.185778	1	0.985602	0.99	0.97					AATGCATCGT	2	2	A = B	A = B	A = B	A = B	A = B
AATGCCCAAA	0.247724	1	0.989819	0.99	0.97					AATGCCCAAA	1	1	A = B	A = B	A = B	A = B	A = B
AATGCCTTCC	0.01634	0.0704	0.036091	0.33	0.6					AATGCCTTCC	1	7	A = B	A = B	A = B	A = B	A = B
AATGCTCACG	0.041743	0.226769	0.139487	0.38	0.59					AATGCTCACG	3	8	A = B	A = B	A = B	A = B	A = B
AATGCTGGAG	0.035906	0.324729	0.273087	0.49	0.63					AATGCTGGAG	15	22	A = B	A = B	A = B	A = B	A = B
AATGCTGGCA	0.031941	0.423607	0.401424	0.61	0.38					AATGCTGGCA	34	42	A = B	A = B	A = B	A = B	A = B
AATGCTTCTC	0.247724	1	0.989819	0.99	0.96					AATGCTTCTC	1	1	A = B	A = B	A = B	A = B	A = B
AATGCTTGAT	0.005394	0.021577	0.019436	0.02	0.09					AATGCTTGAT	17	6	A ~= B	A = B	A = B	A = B	A ~= B
AATGCTTTAC	0.038142	0.142523	0.124157	0.13	0.29					AATGCTTTAC	8	3	A = B	A = B	A = B	A = B	A = B
AATGCTTTGT	0	0	0	0.1	0.52					AATGCTTTGT	701	310	A ~= B	A ~= B	A ~= B	A = B	A = B
AATGCTTTTA	0.103422	0.754005	0.545876	0.66	0.68					AATGCTTTTA	4	6	A = B	A = B	A = B	A = B	A = B
AATGGAAATC	0.059079	0.557612	0.460211	0.59	0.63					AATGGAAATC	11	15	A = B	A = B	A = B	A = B	A = B
AATGGAGACT	0.000814	0.002165	0.002395	0.02	0.03					AATGGAGACT	14	2	A ~= B	A ~= B	A ~= B	A = B	A ~= B
AATGGAGTAG	0.114025	0.44899	0.401674	0.54	0.65					AATGGAGTAG	4	2	A = B	A = B	A = B	A = B	A = B
AATGGATTAA	0.247724	1	0.989819	0.99	0.94					AATGGATTAA	1	1	A = B	A = B	A = B	A = B	A = B
AATGGATTAC	0.053417	0.773882	0.72543	0.8	0.81					AATGGATTAC	25	23	A = B	A = B	A = B	A = B	A = B
AATGGATTAT	0.065826	0.717973	0.67844	0.75	0.55					AATGGATTAT	16	14	A = B	A = B	A = B	A = B	A = B
AATGGCACTT	0.058009	0.75345	0.708913	0.86	0.62					AATGGCACTT	21	19	A = B	A = B	A = B	A = B	A = B
AATGGCATTG	0.066367	0.860229	0.762246	0.76	0.85					AATGGCATTG	15	17	A = B	A = B	A = B	A = B	A = B
AATGGGATCA	0.247724	1	0.989819	0.99	0.91					AATGGGATCA	1	1	A = B	A = B	A = B	A = B	A = B
AATGGGGGTT	0.156212	1	0.669338	0.74	0.91					AATGGGGGTT	2	3	A = B	A = B	A = B	A = B	A = B
AATGGTTAGC	0.0045	0.011042	0.010513	0.07	0.08					AATGGTTAGC	9	1	A ~= B	A = B	A = B	A = B	A ~= B
AATGTACAAG	0.247724	1	0.989819	0.99	0.97					AATGTACAAG	1	1	A = B	A = B	A = B	A = B	A = B
AATGTACCTG	0.135441	1	0.979639	0.98	0.9					AATGTACCTG	4	4	A = B	A = B	A = B	A = B	A = B
AATGTAGCTG	0.001745	0.009133	0.007112	0.08	0.37					AATGTAGCTG	9	25	A ~= B	A ~= B	A ~= B	A = B	A = B
AATGTAGTTT	0.073615	0.450623	0.41818	0.42	0.46					AATGTAGTTT	9	6	A = B	A = B	A = B	A = B	A = B
AATGTATAAT	0.001326	0.003166	0.003521	0.01	0.08					AATGTATAAT	11	1	A ~= B	A ~= B	A ~= B	A ~= B	A ~= B
AATGTATTGT	0.010124	0.039732	0.035363	0.13	0.16					AATGTATTGT	14	5	A = B	A = B	A = B	A = B	A = B
AATGTCCAGT	0.031264	0.140096	0.124497	0.16	0.3					AATGTCCAGT	11	5	A = B	A = B	A = B	A = B	A = B
AATGTGAGTC	7e-06	6.5e-05	6.6e-05	0.08	0.35					AATGTGAGTC	122	196	A ~= B	A ~= B	A ~= B	A = B	A = B
AATGTGATTT	0.023424	0.146414	0.131017	0.46	0.59					AATGTGATTT	19	11	A = B	A = B	A = B	A = B	A = B
AATGTGCATT	0.185778	1	0.985602	0.99	0.92					AATGTGCATT	2	2	A = B	A = B	A = B	A = B	A = B
AATGTGGACA	0.185778	1	0.985602	0.95	0.33					AATGTGGACA	2	2	A = B	A = B	A = B	A = B	A = B
AATGTGGGTT	0.048147	0.218863	0.107188	0.11	0.22					AATGTGGGTT	1	5	A = B	A = B	A = B	A = B	A = B
AATGTGTTAC	0.156212	1	0.669338	0.67	0.78					AATGTGTTAC	2	3	A = B	A = B	A = B	A = B	A = B
AATGTTCAGA	0.071506	0.476953	0.444362	0.45	0.57					AATGTTCAGA	10	7	A = B	A = B	A = B	A = B	A = B
AATGTTCAGG	0.025894	0.067911	0.055648	0.06	0.16					AATGTTCAGG	6	1	A = B	A = B	A = B	A = B	A = B
AATGTTTAAC	0.118216	0.687575	0.426945	0.43	0.74					AATGTTTAAC	2	4	A = B	A = B	A = B	A = B	A = B
AATGTTTCCA	0.02808	0.14619	0.088966	0.21	0.52					AATGTTTCCA	3	9	A = B	A = B	A = B	A = B	A = B
AATGTTTGCG	0.000305	0.001476	0.001273	0.07	0.24					AATGTTTGCG	10	31	A ~= B	A ~= B	A ~= B	A = B	A = B
AATGTTTGTG	0.062317	0.481003	0.36569	0.37	0.53					AATGTTTGTG	7	11	A = B	A = B	A = B	A = B	A = B
AATGTTTTGT	0.002885	0.011753	0.007279	0.01	0.05					AATGTTTTGT	1	10	A ~= B	A = B	A ~= B	A ~= B	A ~= B
AATGTTTTTA	0.031858	0.264589	0.239067	0.64	0.57					AATGTTTTTA	23	16	A = B	A = B	A = B	A = B	A = B
AATTAAATCT	0.00046	0.003688	0.002915	0.49	0.88					AATTAAATCT	65	36	A ~= B	A ~= B	A ~= B	A = B	A = B
AATTAAATGA	0.002453	0.005931	0.006076	0.01	0.05					AATTAAATGA	10	1	A ~= B	A ~= B	A ~= B	A ~= B	A ~= B
AATTAATAAA	0.121637	0.370549	0.308635	0.35	0.47					AATTAATAAA	3	1	A = B	A = B	A = B	A = B	A = B
AATTAATAAC	0.043379	0.206237	0.184838	0.45	0.49					AATTAATAAC	10	5	A = B	A = B	A = B	A = B	A = B
AATTAATTAA	0.08801	0.803745	0.642696	0.64	0.86					AATTAATTAA	7	9	A = B	A = B	A = B	A = B	A = B
AATTAATTGT	0.000814	0.002165	0.002395	0.01	0.03					AATTAATTGT	14	2	A ~= B	A ~= B	A ~= B	A ~= B	A ~= B
AATTACCAAA	0.102805	0.788739	0.756639	0.96	0.46					AATTACCAAA	7	6	A = B	A = B	A = B	A = B	A = B
AATTACTAAA	0.247724	1	0.989819	0.99	0.96					AATTACTAAA	1	1	A = B	A = B	A = B	A = B	A = B
AATTACTTCC	0.033215	0.163525	0.146343	0.37	0.53					AATTACTTCC	12	6	A = B	A = B	A = B	A = B	A = B
AATTATGACT	0.067823	1	0.902698	0.79	0.76					AATTATGACT	16	17	A = B	A = B	A = B	A = B	A = B
AATTATGCGG	0.126107	0.62506	0.326101	0.32	0.43					AATTATGCGG	1	3	A = B	A = B	A = B	A = B	A = B
AATTATTTTT	0.247724	1	0.989819	0.99	0.97					AATTATTTTT	1	1	A = B	A = B	A = B	A = B	A = B
AATTCAATTA	0.003288	0.025593	0.021387	0.46	0.73					AATTCAATTA	46	27	A ~= B	A = B	A = B	A = B	A = B
AATTCACTCC	0.018727	0.090478	0.08046	0.44	0.6					AATTCACTCC	15	7	A = B	A = B	A = B	A = B	A = B
AATTCAGATT	0.044794	0.121692	0.09789	0.2	0.27					AATTCAGATT	5	1	A = B	A = B	A = B	A = B	A = B
AATTCAGTGA	1e-06	3e-06	6e-06	0.02	0.11					AATTCAGTGA	30	4	A ~= B	A ~= B	A ~= B	A = B	A = B
AATTCATACT	0.156212	1	0.669338	0.67	0.74					AATTCATACT	2	3	A = B	A = B	A = B	A = B	A = B
AATTCCAACT	0.033215	0.163525	0.146343	0.52	0.71					AATTCCAACT	12	6	A = B	A = B	A = B	A = B	A = B
AATTCCCGTC	0.058365	0.297604	0.270088	0.27	0.48					AATTCCCGTC	9	5	A = B	A = B	A = B	A = B	A = B
AATTCCCTTT	0.024866	0.172139	0.154247	0.43	0.57					AATTCCCTTT	21	13	A = B	A = B	A = B	A = B	A = B
AATTCTGAAA	0.079091	0.339468	0.304366	0.44	0.49					AATTCTGAAA	6	3	A = B	A = B	A = B	A = B	A = B
AATTCTGTAA	0.000332	0.001711	0.001532	0.18	0.36					AATTCTGTAA	39	16	A ~= B	A ~= B	A ~= B	A = B	A = B
AATTGAAAAG	0.187469	1	0.574289	0.57	0.71					AATTGAAAAG	1	2	A = B	A = B	A = B	A = B	A = B
AATTGAAACC	0.247724	1	0.989819	0.99	0.91					AATTGAAACC	1	1	A = B	A = B	A = B	A = B	A = B
AATTGAATAA	0.075337	0.214596	0.173237	0.18	0.28					AATTGAATAA	4	1	A = B	A = B	A = B	A = B	A = B
AATTGATTTT	0.121637	0.370549	0.308635	0.31	0.4					AATTGATTTT	3	1	A = B	A = B	A = B	A = B	A = B
AATTGCATTA	0.058361	0.328191	0.300135	0.37	0.46					AATTGCATTA	10	6	A = B	A = B	A = B	A = B	A = B
AATTGCATTT	0.079528	0.3751	0.186327	0.36	0.7					AATTGCATTT	1	4	A = B	A = B	A = B	A = B	A = B
AATTGCCACT	0.000601	0.002137	0.002129	0	0.02					AATTGCCACT	22	6	A ~= B	A ~= B	A ~= B	A ~= B	A ~= B
AATTGCTTGA	0.247724	1	0.989819	0.99	0.98					AATTGCTTGA	1	1	A = B	A = B	A = B	A = B	A = B
AATTGTAAAA	0.184117	0.621647	0.553179	0.55	0.6					AATTGTAAAA	2	1	A = B	A = B	A = B	A = B	A = B
AATTGTAGTT	0.000152	0.000846	0.000744	0.12	0.34					AATTGTAGTT	47	20	A ~= B	A ~= B	A ~= B	A = B	A = B
AATTGTCATC	0.114025	0.44899	0.401674	0.54	0.7					AATTGTCATC	4	2	A = B	A = B	A = B	A = B	A = B
AATTGTGCAT	0.075337	0.214596	0.173237	0.32	0.38					AATTGTGCAT	4	1	A = B	A = B	A = B	A = B	A = B
AATTGTGTGG	0.184117	0.621647	0.553179	0.55	0.55					AATTGTGTGG	2	1	A = B	A = B	A = B	A = B	A = B
AATTTAAAAA	0.004131	0.019106	0.017068	0.54	0.45					AATTTAAAAA	22	9	A ~= B	A = B	A = B	A = B	A = B
AATTTAACTT	0.015202	0.096309	0.085267	0.55	0.37					AATTTAACTT	23	13	A = B	A = B	A = B	A = B	A = B
AATTTACCAT	0.058361	0.328191	0.300135	0.46	0.39					AATTTACCAT	10	6	A = B	A = B	A = B	A = B	A = B
AATTTACTTC	0.001766	0.006186	0.005885	0.13	0.2					AATTTACTTC	18	5	A ~= B	A ~= B	A ~= B	A = B	A = B
AATTTAGGCA	0.13423	0.724162	0.687791	0.78	0.91					AATTTAGGCA	4	3	A = B	A = B	A = B	A = B	A = B
AATTTATACT	0.184117	0.621647	0.553179	0.68	0.86					AATTTATACT	2	1	A = B	A = B	A = B	A = B	A = B
AATTTATTTT	0.156212	1	0.669338	0.67	0.8					AATTTATTTT	2	3	A = B	A = B	A = B	A = B	A = B
AATTTCATTA	0.154802	1	0.982367	0.99	0.86					AATTTCATTA	3	3	A = B	A = B	A = B	A = B	A = B
AATTTCCAGC	0.03329	0.106316	0.090301	0.11	0.4					AATTTCCAGC	7	2	A = B	A = B	A = B	A = B	A = B
AATTTCTATC	0.122997	1	0.759392	0.84	0.65					AATTTCTATC	4	5	A = B	A = B	A = B	A = B	A = B
AATTTCTCTG	0.247724	1	0.989819	0.99	0.94					AATTTCTCTG	1	1	A = B	A = B	A = B	A = B	A = B
AATTTCTGGA	0.028339	0.125105	0.062036	0.12	0.56					AATTTCTGGA	1	6	A = B	A = B	A = B	A = B	A = B
AATTTCTTAG	0.153418	0.684731	0.640207	0.67	0.73					AATTTCTTAG	3	2	A = B	A = B	A = B	A = B	A = B
AATTTGCAAC	0.001838	0.010416	0.009065	0.1	0.29					AATTTGCAAC	34	16	A ~= B	A = B	A ~= B	A = B	A = B
AATTTGCTTT	0.008047	0.033234	0.029672	0.2	0.42					AATTTGCTTT	16	6	A ~= B	A = B	A = B	A = B	A = B
AATTTGTTAA	0.021945	0.093483	0.082734	0.27	0.29					AATTTGTTAA	12	5	A = B	A = B	A = B	A = B	A = B
AATTTTAGTA	0.135441	1	0.979639	0.99	0.93					AATTTTAGTA	4	4	A = B	A = B	A = B	A = B	A = B
AATTTTATGT	0.103422	0.754005	0.545876	0.55	0.56					AATTTTATGT	4	6	A = B	A = B	A = B	A = B	A = B
AATTTTATTT	0.027761	0.346204	0.307986	0.65	0.63					AATTTTATTT	40	32	A = B	A = B	A = B	A = B	A = B
AATTTTCAAT	0.247724	1	0.989819	0.99	0.68					AATTTTCAAT	1	1	A = B	A = B	A = B	A = B	A = B
AATTTTCAGT	0.005114	0.022528	0.01375	0.07	0.34					AATTTTCAGT	2	11	A ~= B	A = B	A = B	A = B	A = B
AATTTTCCTG	0.077673	0.383529	0.350044	0.45	0.53					AATTTTCCTG	7	4	A = B	A = B	A = B	A = B	A = B
AATTTTGAGG	0.184117	0.621647	0.553179	0.55	0.55					AATTTTGAGG	2	1	A = B	A = B	A = B	A = B	A = B
ACAAAAAGGC	0	0	0	0.22	0.48					ACAAAAAGGC	151	257	A ~= B	A ~= B	A ~= B	A = B	A = B
ACAAAAGAAC	0.009274	0.03913	0.02109	0.07	0.12					ACAAAAGAAC	1	8	A ~= B	A = B	A = B	A = B	A = B
ACAAAATCAA	0.02808	0.14619	0.088966	0.09	0.27					ACAAAATCAA	3	9	A = B	A = B	A = B	A = B	A = B
ACAAACACAG	0.075337	0.214596	0.173237	0.18	0.29					ACAAACACAG	4	1	A = B	A = B	A = B	A = B	A = B
ACAAACTGTA	0.121637	0.370549	0.308635	0.44	0.45					ACAAACTGTA	3	1	A = B	A = B	A = B	A = B	A = B
ACAAACTGTG	0.048476	0.900908	0.858854	0.79	0.39					ACAAACTGTG	31	33	A = B	A = B	A = B	A = B	A = B
ACAAAGGGCC	1.7e-05	7.1e-05	7.9e-05	0.02	0.14					ACAAAGGGCC	6	30	A ~= B	A ~= B	A ~= B	A = B	A = B
ACAAAGTTGT	0.135441	1	0.979639	0.98	0.96					ACAAAGTTGT	4	4	A = B	A = B	A = B	A = B	A = B
ACAAAGTTTA	0.079098	0.284741	0.246939	0.6	0.39					ACAAAGTTTA	5	2	A = B	A = B	A = B	A = B	A = B
ACAAATAAAG	0.185778	1	0.985602	0.99	0.91					ACAAATAAAG	2	2	A = B	A = B	A = B	A = B	A = B
ACAAATCAGT	0.185778	1	0.985602	0.83	0.94					ACAAATCAGT	2	2	A = B	A = B	A = B	A = B	A = B
ACAAATCCTT	0.004883	0.03752	0.034346	0.52	0.3					ACAAATCCTT	28	47	A ~= B	A = B	A = B	A = B	A = B
ACAAATGAAA	0.247724	1	0.989819	0.99	0.94					ACAAATGAAA	1	1	A = B	A = B	A = B	A = B	A = B
ACAAATTATA	0.118216	0.687575	0.426945	0.43	0.64					ACAAATTATA	2	4	A = B	A = B	A = B	A = B	A = B
ACAAATTATG	0.013459	0.111976	0.098148	0.23	0.51					ACAAATTATG	22	35	A = B	A = B	A = B	A = B	A = B
ACAACAAAGA	0	0	0	0	0.14					ACAACAAAGA	45	183	A ~= B	A ~= B	A ~= B	A ~= B	A = B
ACAACACCCC	0.056628	0.400994	0.370695	0.48	0.58					ACAACACCCC	13	9	A = B	A = B	A = B	A = B	A = B
ACAACACTAC	0	0	0	0	0.14					ACAACACTAC	37	189	A ~= B	A ~= B	A ~= B	A ~= B	A = B
ACAACATAGA	0.004908	0.029044	0.022647	0.17	0.16					ACAACATAGA	11	25	A ~= B	A = B	A = B	A = B	A = B
ACAACATATT	0.126107	0.62506	0.326101	0.32	0.48					ACAACATATT	1	3	A = B	A = B	A = B	A = B	A = B
ACAACCTAGA	0.187469	1	0.574289	0.57	0.68					ACAACCTAGA	1	2	A = B	A = B	A = B	A = B	A = B
ACAACGTCCA	0.079098	0.284741	0.246939	0.62	0.91					ACAACGTCCA	5	2	A = B	A = B	A = B	A = B	A = B
ACAACTCAAT	0	0	0	0.01	0.04					ACAACTCAAT	88	24	A ~= B	A ~= B	A ~= B	A ~= B	A ~= B
ACAACTCGTG	0.185778	1	0.985602	0.96	0.71					ACAACTCGTG	2	2	A = B	A = B	A = B	A = B	A = B
ACAACTGCTA	0.247724	1	0.989819	0.99	0.9					ACAACTGCTA	1	1	A = B	A = B	A = B	A = B	A = B
ACAAGAACAA	0.121637	0.370549	0.308635	0.31	0.36					ACAAGAACAA	3	1	A = B	A = B	A = B	A = B	A = B
ACAAGAATTG	0.000719	0.004183	0.003611	0.35	0.73					ACAAGAATTG	41	19	A ~= B	A ~= B	A ~= B	A = B	A = B
ACAAGATCGT	0.187469	1	0.574289	0.57	0.71					ACAAGATCGT	1	2	A = B	A = B	A = B	A = B	A = B
ACAAGATTAA	0.007348	0.043021	0.032226	0.13	0.57					ACAAGATTAA	9	21	A ~= B	A = B	A = B	A = B	A = B
ACAAGCAGTC	0.079528	0.3751	0.186327	0.18	0.33					ACAAGCAGTC	1	4	A = B	A = B	A = B	A = B	A = B
ACAAGCATTT	0.185778	1	0.985602	0.99	0.93					ACAAGCATTT	2	2	A = B	A = B	A = B	A = B	A = B
ACAAGCGCTT	0.247724	1	0.989819	0.99	0.97					ACAAGCGCTT	1	1	A = B	A = B	A = B	A = B	A = B
ACAAGTACCC	0.000501	0.003354	0.003405	0.24	0.5					ACAAGTACCC	40	72	A ~= B	A ~= B	A ~= B	A = B	A = B
ACAAGTACTG	0.13423	0.724162	0.687791	0.75	0.82					ACAAGTACTG	4	3	A = B	A = B	A = B	A = B	A = B
ACAAGTGGAA	0.040723	0.307924	0.237758	0.28	0.55					ACAAGTGGAA	9	15	A = B	A = B	A = B	A = B	A = B
ACAATAAACA	0.079528	0.3751	0.186327	0.18	0.32					ACAATAAACA	1	4	A = B	A = B	A = B	A = B	A = B
ACAATAAAGC	0.247724	1	0.989819	0.99	0.95					ACAATAAAGC	1	1	A = B	A = B	A = B	A = B	A = B
ACAATAGGGC	0.156212	1	0.669338	0.67	0.78					ACAATAGGGC	2	3	A = B	A = B	A = B	A = B	A = B
ACAATATTTA	0.247724	1	0.989819	0.99	0.95					ACAATATTTA	1	1	A = B	A = B	A = B	A = B	A = B
ACAATCATCC	0.136674	1	0.723257	0.88	0.71					ACAATCATCC	3	4	A = B	A = B	A = B	A = B	A = B
ACAATGAAGC	0.075337	0.214596	0.173237	0.18	0.29					ACAATGAAGC	4	1	A = B	A = B	A = B	A = B	A = B
ACAATGACAA	0.121637	0.370549	0.308635	0.31	0.38					ACAATGACAA	3	1	A = B	A = B	A = B	A = B	A = B
ACAATGCAAT	0.247724	1	0.989819	0.99	0.91					ACAATGCAAT	1	1	A = B	A = B	A = B	A = B	A = B
ACAATGTTGT	0.02808	0.14619	0.088966	0.21	0.53					ACAATGTTGT	3	9	A = B	A = B	A = B	A = B	A = B
ACAATTACTA	0.055984	0.222503	0.195837	0.29	0.18					ACAATTACTA	7	3	A = B	A = B	A = B	A = B	A = B
ACAATTCAAA	0.114025	0.44899	0.401674	0.4	0.51					ACAATTCAAA	4	2	A = B	A = B	A = B	A = B	A = B
ACAATTTTTG	0.048147	0.218863	0.107188	0.11	0.23					ACAATTTTTG	1	5	A = B	A = B	A = B	A = B	A = B
ACACAAAAGT	0.136674	1	0.723257	0.79	0.76					ACACAAAAGT	3	4	A = B	A = B	A = B	A = B	A = B
ACACAAGTTT	0.114025	0.44899	0.401674	0.41	0.68					ACACAAGTTT	4	2	A = B	A = B	A = B	A = B	A = B
ACACAATCCA	0.136674	1	0.723257	0.72	0.88					ACACAATCCA	3	4	A = B	A = B	A = B	A = B	A = B
ACACACAGCA	0.075337	0.214596	0.173237	0.18	0.29					ACACACAGCA	4	1	A = B	A = B	A = B	A = B	A = B
ACACACTGTG	1.7e-05	8.1e-05	8.6e-05	0.18	0.57					ACACACTGTG	16	48	A ~= B	A ~= B	A ~= B	A = B	A = B
ACACAGTGTG	0.00435	0.016022	0.014611	0.25	0.49					ACACAGTGTG	16	5	A ~= B	A = B	A = B	A = B	A = B
ACACAGTTTT	0.00829	0.029513	0.026409	0.14	0.4					ACACAGTTTT	13	4	A ~= B	A = B	A = B	A = B	A = B
ACACATTTTA	0.187469	1	0.574289	0.67	0.54					ACACATTTTA	1	2	A = B	A = B	A = B	A = B	A = B
ACACCCAGAA	0.003564	0.013853	0.012637	0.24	0.4					ACACCCAGAA	18	6	A ~= B	A = B	A = B	A = B	A = B
ACACCCTGTG	0.022976	0.109516	0.061634	0.34	0.46					ACACCCTGTG	2	8	A = B	A = B	A = B	A = B	A = B
ACACTAAAAT	0.060175	0.343947	0.216296	0.39	0.54					ACACTAAAAT	3	7	A = B	A = B	A = B	A = B	A = B
ACACTAAGAC	0.121637	0.370549	0.308635	0.31	0.32					ACACTAAGAC	3	1	A = B	A = B	A = B	A = B	A = B
ACACTCTCCC	0.153418	0.684731	0.640207	0.67	0.77					ACACTCTCCC	3	2	A = B	A = B	A = B	A = B	A = B
ACACTGAAAA	0.00836	0.041152	0.036496	0.3	0.47					ACACTGAAAA	20	9	A ~= B	A = B	A = B	A = B	A = B
ACACTGCCCA	0.016231	0.055285	0.048373	0.05	0.14					ACACTGCCCA	10	3	A = B	A = B	A = B	A = B	A = B
ACACTGCTTT	0.025198	0.089519	0.077834	0.12	0.26					ACACTGCTTT	9	3	A = B	A = B	A = B	A = B	A = B
ACACTTCAAT	0	1e-06	3e-06	0.14	0.24					ACACTTCAAT	24	1	A ~= B	A ~= B	A ~= B	A = B	A = B
ACACTTCTCA	0.187469	1	0.574289	0.57	0.66					ACACTTCTCA	1	2	A = B	A = B	A = B	A = B	A = B
ACACTTCTTG	0.00634	0.020213	0.018331	0.16	0.31					ACACTTCTTG	12	3	A ~= B	A = B	A = B	A = B	A = B
ACACTTCTTT	0.079072	0.837509	0.801196	0.96	0.61					ACACTTCTTT	12	11	A = B	A = B	A = B	A = B	A = B
ACAGAAGCCA	0.121887	1	0.977237	0.93	0.65					ACAGAAGCCA	5	5	A = B	A = B	A = B	A = B	A = B
ACAGAATGCC	0.187469	1	0.574289	0.57	0.73					ACAGAATGCC	1	2	A = B	A = B	A = B	A = B	A = B
ACAGAATGGC	0.006421	0.027688	0.024753	0.1	0.19					ACAGAATGGC	18	7	A ~= B	A = B	A = B	A = B	A = B
ACAGACACAA	0.114025	0.44899	0.401674	0.4	0.3					ACAGACACAA	4	2	A = B	A = B	A = B	A = B	A = B
ACAGACTGAT	0.062729	0.454792	0.335067	0.37	0.44					ACAGACTGAT	6	10	A = B	A = B	A = B	A = B	A = B
ACAGAGACCT	0.153418	0.684731	0.640207	0.81	0.51					ACAGAGACCT	3	2	A = B	A = B	A = B	A = B	A = B
ACAGAGCACA	0.008174	0.020413	0.01825	0.31	0.58					ACAGAGCACA	8	1	A ~= B	A = B	A = B	A = B	A = B
ACAGATACTG	0.187469	1	0.574289	0.57	0.67					ACAGATACTG	1	2	A = B	A = B	A = B	A = B	A = B
ACAGATGTTG	0.00042	0.001388	0.001452	0.01	0.03					ACAGATGTTG	21	5	A ~= B	A ~= B	A ~= B	A ~= B	A ~= B
ACAGATTTAA	0.032563	0.556236	0.54969	0.7	0.68					ACAGATTTAA	48	55	A = B	A = B	A = B	A = B	A = B
ACAGATTTGA	0.153418	0.684731	0.640207	0.82	0.84					ACAGATTTGA	3	2	A = B	A = B	A = B	A = B	A = B
ACAGCAAAGT	0.247724	1	0.989819	0.99	0.93					ACAGCAAAGT	1	1	A = B	A = B	A = B	A = B	A = B
ACAGCATTTC	0.247724	1	0.989819	0.99	0.93					ACAGCATTTC	1	1	A = B	A = B	A = B	A = B	A = B
ACAGCCAAGA	0.006421	0.027688	0.024753	0.03	0.12					ACAGCCAAGA	18	7	A ~= B	A = B	A = B	A = B	A = B
ACAGCCCATT	0.020619	0.063145	0.054106	0.29	0.56					ACAGCCCATT	8	2	A = B	A = B	A = B	A = B	A = B
ACAGCCCTGA	0.247724	1	0.989819	0.99	0.97					ACAGCCCTGA	1	1	A = B	A = B	A = B	A = B	A = B
ACAGCGCTGA	5.6e-05	0.000129	0.000237	0.05	0.19					ACAGCGCTGA	16	1	A ~= B	A ~= B	A ~= B	A = B	A = B
ACAGCGTCTG	0.082516	0.83043	0.795189	0.83	0.88					ACAGCGTCTG	11	10	A = B	A = B	A = B	A = B	A = B
ACAGCTAAAT	0.247724	1	0.989819	0.99	0.96					ACAGCTAAAT	1	1	A = B	A = B	A = B	A = B	A = B
ACAGCTAACA	0.092667	1	0.837303	0.97	0.56					ACAGCTAACA	8	9	A = B	A = B	A = B	A = B	A = B
ACAGCTAATT	0.052955	0.891175	0.839087	0.92	0.48					ACAGCTAATT	27	26	A = B	A = B	A = B	A = B	A = B
ACAGCTTTGT	0.024515	0.298944	0.263794	0.41	0.57					ACAGCTTTGT	42	33	A = B	A = B	A = B	A = B	A = B
ACAGGAAACC	0.136674	1	0.723257	0.72	0.81					ACAGGAAACC	3	4	A = B	A = B	A = B	A = B	A = B
ACAGGACCTA	0.156212	1	0.669338	0.7	0.52					ACAGGACCTA	2	3	A = B	A = B	A = B	A = B	A = B
ACAGGCATTG	0.156212	1	0.669338	1	0.3					ACAGGCATTG	2	3	A = B	A = B	A = B	A = B	A = B
ACAGGCCAAG	0.136674	1	0.723257	0.72	0.86					ACAGGCCAAG	3	4	A = B	A = B	A = B	A = B	A = B
ACAGGCTACG	0.000168	0.000766	0.00068	0.18	0.53					ACAGGCTACG	8	29	A ~= B	A ~= B	A ~= B	A = B	A = B
ACAGGGAGAG	0.184117	0.621647	0.553179	0.55	0.58					ACAGGGAGAG	2	1	A = B	A = B	A = B	A = B	A = B
ACAGGGGCCG	0.110326	0.72665	0.49548	0.5	0.58					ACAGGGGCCG	3	5	A = B	A = B	A = B	A = B	A = B
ACAGGGTGAC	0.009224	0.126853	0.115337	0.5	0.69					ACAGGGTGAC	67	88	A ~= B	A = B	A = B	A = B	A = B
ACAGGTGTTT	0.187469	1	0.574289	0.57	0.64					ACAGGTGTTT	1	2	A = B	A = B	A = B	A = B	A = B
ACAGGTTTTC	0.185778	1	0.985602	0.98	0.38					ACAGGTTTTC	2	2	A = B	A = B	A = B	A = B	A = B
ACAGTCTAAT	0.121637	0.370549	0.308635	0.35	0.45					ACAGTCTAAT	3	1	A = B	A = B	A = B	A = B	A = B
ACAGTCTTGC	0.011811	0.050564	0.044919	0.3	0.47					ACAGTCTTGC	15	6	A = B	A = B	A = B	A = B	A = B
ACAGTGCTTG	8e-05	0.000723	0.000705	0.45	0.54					ACAGTGCTTG	149	98	A ~= B	A ~= B	A ~= B	A = B	A = B
ACAGTGGATT	0.049344	0.48743	0.41301	0.42	0.54					ACAGTGGATT	14	19	A = B	A = B	A = B	A = B	A = B
ACAGTGGGGA	0.024868	0.527423	0.498699	0.52	0.56					ACAGTGGGGA	75	85	A = B	A = B	A = B	A = B	A = B
ACAGTGTGAG	0.099756	0.545276	0.5086	0.51	0.68					ACAGTGTGAG	6	4	A = B	A = B	A = B	A = B	A = B
ACAGTTGCCC	0.008174	0.020413	0.01825	0.02	0.07					ACAGTTGCCC	8	1	A ~= B	A = B	A = B	A = B	A ~= B
ACATAAATAA	0.185778	1	0.985602	0.94	0.81					ACATAAATAA	2	2	A = B	A = B	A = B	A = B	A = B
ACATAAGACA	0.010236	0.033645	0.029859	0.08	0.14					ACATAAGACA	11	3	A = B	A = B	A = B	A = B	A = B
ACATAATAAA	0.020619	0.063145	0.054106	0.3	0.53					ACATAATAAA	8	2	A = B	A = B	A = B	A = B	A = B
ACATACAACT	0.00937	0.057694	0.050635	0.28	0.3					ACATACAACT	26	14	A ~= B	A = B	A = B	A = B	A = B
ACATACAGAA	0.247724	1	0.989819	0.99	0.91					ACATACAGAA	1	1	A = B	A = B	A = B	A = B	A = B
ACATACCAAG	0.247724	1	0.989819	0.99	0.94					ACATACCAAG	1	1	A = B	A = B	A = B	A = B	A = B
ACATAGACCG	0.06205	0.387928	0.261225	0.48	0.45					ACATAGACCG	4	8	A = B	A = B	A = B	A = B	A = B
ACATAGGAGT	0.247724	1	0.989819	0.99	0.96					ACATAGGAGT	1	1	A = B	A = B	A = B	A = B	A = B
ACATAGTTAA	0.247724	1	0.989819	0.99	0.93					ACATAGTTAA	1	1	A = B	A = B	A = B	A = B	A = B
ACATATTGAG	0.083498	0.453256	0.266968	0.27	0.46					ACATATTGAG	2	5	A = B	A = B	A = B	A = B	A = B
ACATCAAAAT	0.077409	1	0.876904	0.87	0.92					ACATCAAAAT	12	13	A = B	A = B	A = B	A = B	A = B
ACATCAGATG	0.126107	0.62506	0.326101	0.42	0.54					ACATCAGATG	1	3	A = B	A = B	A = B	A = B	A = B
ACATCATACT	0.025894	0.067911	0.055648	0.17	0.19					ACATCATACT	6	1	A = B	A = B	A = B	A = B	A = B
ACATCATCGA	0	0	0	0	0					ACATCATCGA	331	92	A ~= B	A ~= B	A ~= B	A ~= B	A ~= B
ACATCCCAGA	0.014431	0.087073	0.07711	0.09	0.22					ACATCCCAGA	22	12	A = B	A = B	A = B	A = B	A = B
ACATCCTCAC	0.069469	0.499857	0.46685	0.56	0.68					ACATCCTCAC	11	8	A = B	A = B	A = B	A = B	A = B
ACATCGTAGG	0	0	0	0.03	0.08					ACATCGTAGG	66	11	A ~= B	A ~= B	A ~= B	A = B	A ~= B
ACATCTAGTG	0.247724	1	0.989819	0.99	0.91					ACATCTAGTG	1	1	A = B	A = B	A = B	A = B	A = B
ACATTCGGAA	0.247724	1	0.989819	0.99	0.9					ACATTCGGAA	1	1	A = B	A = B	A = B	A = B	A = B
ACATTCTGCA	0.0045	0.011042	0.010513	0.02	0.07					ACATTCTGCA	9	1	A ~= B	A = B	A = B	A = B	A ~= B
ACATTCTTGT	0.04891	0.332639	0.23978	0.42	0.61					ACATTCTTGT	6	11	A = B	A = B	A = B	A = B	A = B
ACATTCTTTT	0	0	1e-06	0.06	0.19					ACATTCTTTT	33	4	A ~= B	A ~= B	A ~= B	A = B	A = B
ACATTGAGTC	0.027647	0.359143	0.319051	0.79	0.93					ACATTGAGTC	42	34	A = B	A = B	A = B	A = B	A = B
ACATTGGTTA	0.094048	0.577737	0.542766	0.7	0.31					ACATTGGTTA	7	5	A = B	A = B	A = B	A = B	A = B
ACATTGTAAA	0.034839	0.210407	0.143198	0.19	0.5					ACATTGTAAA	5	11	A = B	A = B	A = B	A = B	A = B
ACATTTAATT	0.153418	0.684731	0.640207	0.64	0.62					ACATTTAATT	3	2	A = B	A = B	A = B	A = B	A = B
ACATTTACTA	0.126107	0.62506	0.326101	0.39	0.57					ACATTTACTA	1	3	A = B	A = B	A = B	A = B	A = B
ACATTTCAAT	0.000106	0.000554	0.000542	0.12	0.46					ACATTTCAAT	21	51	A ~= B	A ~= B	A ~= B	A = B	A = B
ACATTTCATC	0.135441	1	0.979639	1	0.98					ACATTTCATC	4	4	A = B	A = B	A = B	A = B	A = B
ACATTTCTCT	0.247724	1	0.989819	0.99	0.94					ACATTTCTCT	1	1	A = B	A = B	A = B	A = B	A = B
ACATTTCTTT	0.153418	0.684731	0.640207	0.64	0.68					ACATTTCTTT	3	2	A = B	A = B	A = B	A = B	A = B
ACATTTGCAG	0.13423	0.724162	0.687791	0.72	0.86					ACATTTGCAG	4	3	A = B	A = B	A = B	A = B	A = B
ACATTTGGTT	0.038452	0.551534	0.521066	0.54	0.7					ACATTTGGTT	32	38	A = B	A = B	A = B	A = B	A = B
ACATTTTTAA	0.021945	0.093483	0.082734	0.36	0.48					ACATTTTTAA	12	5	A = B	A = B	A = B	A = B	A = B
ACCAAACTGT	0.072528	0.84518	0.729158	0.75	0.31					ACCAAACTGT	12	14	A = B	A = B	A = B	A = B	A = B
ACCAAAGCCC	0.01139	0.101637	0.093215	0.3	0.32					ACCAAAGCCC	29	44	A = B	A = B	A = B	A = B	A = B
ACCAAATATT	0.122997	1	0.759392	0.79	0.78					ACCAAATATT	4	5	A = B	A = B	A = B	A = B	A = B
ACCAAATTAA	0.043379	0.206237	0.184838	0.22	0.4					ACCAAATTAA	10	5	A = B	A = B	A = B	A = B	A = B
ACCAACACGG	0.028339	0.125105	0.062036	0.09	0.2					ACCAACACGG	1	6	A = B	A = B	A = B	A = B	A = B
ACCAAGCGAG	0.106415	0.503989	0.463766	0.5	0.6					ACCAAGCGAG	5	3	A = B	A = B	A = B	A = B	A = B
ACCAAGCTGG	0.022976	0.109516	0.061634	0.11	0.39					ACCAAGCTGG	2	8	A = B	A = B	A = B	A = B	A = B
ACCAAGGAGG	0.031112	0.292068	0.251681	0.62	0.6					ACCAAGGAGG	18	26	A = B	A = B	A = B	A = B	A = B
ACCAATCCTA	2.7e-05	0.000115	0.00012	0.01	0.1					ACCAATCCTA	8	33	A ~= B	A ~= B	A ~= B	A ~= B	A ~= B
ACCAATGAAA	0	0	0	0.02	0.31					ACCAATGAAA	44	134	A ~= B	A ~= B	A ~= B	A = B	A = B
ACCACAAAAA	0.153418	0.684731	0.640207	0.64	0.67					ACCACAAAAA	3	2	A = B	A = B	A = B	A = B	A = B
ACCACAGGGG	0.077673	0.383529	0.350044	0.75	0.25					ACCACAGGGG	7	4	A = B	A = B	A = B	A = B	A = B
ACCAGACGGC	0.185778	1	0.985602	0.96	0.74					ACCAGACGGC	2	2	A = B	A = B	A = B	A = B	A = B
ACCAGAGACA	0.086453	0.822341	0.788115	0.78	0.82					ACCAGAGACA	10	9	A = B	A = B	A = B	A = B	A = B
ACCAGCCTGC	0.247724	1	0.989819	0.99	0.97					ACCAGCCTGC	1	1	A = B	A = B	A = B	A = B	A = B
ACCAGCGTGT	0.153418	0.684731	0.640207	0.78	0.46					ACCAGCGTGT	3	2	A = B	A = B	A = B	A = B	A = B
ACCAGCTCCC	0.014168	0.065546	0.037456	0.19	0.49					ACCAGCTCCC	2	9	A = B	A = B	A = B	A = B	A = B
ACCAGCTGTC	0.081993	0.549009	0.381764	0.38	0.57					ACCAGCTGTC	4	7	A = B	A = B	A = B	A = B	A = B
ACCAGGAATC	0.075337	0.214596	0.173237	0.49	0.56					ACCAGGAATC	4	1	A = B	A = B	A = B	A = B	A = B
ACCAGGCAAG	0.038142	0.142523	0.124157	0.13	0.27					ACCAGGCAAG	8	3	A = B	A = B	A = B	A = B	A = B
ACCAGGCCAC	0.012794	0.04717	0.041731	0.12	0.39					ACCAGGCCAC	12	4	A = B	A = B	A = B	A = B	A = B
ACCAGGTCCA	0.110326	0.72665	0.49548	0.5	0.65					ACCAGGTCCA	3	5	A = B	A = B	A = B	A = B	A = B
ACCAGGTGGA	0.01634	0.0704	0.036091	0.03	0.13					ACCAGGTGGA	1	7	A = B	A = B	A = B	A = B	A = B
ACCATAATGT	0.014711	0.07318	0.065006	0.16	0.2					ACCATAATGT	17	8	A = B	A = B	A = B	A = B	A = B
ACCATTCTGC	0.050047	0.458785	0.378892	0.39	0.64					ACCATTCTGC	12	17	A = B	A = B	A = B	A = B	A = B
ACCATTTATT	0.121887	1	0.977237	0.97	0.89					ACCATTTATT	5	5	A = B	A = B	A = B	A = B	A = B
ACCCAATCAG	0.121637	0.370549	0.308635	0.34	0.45					ACCCAATCAG	3	1	A = B	A = B	A = B	A = B	A = B
ACCCAATTTG	0.045218	0.267097	0.175645	0.33	0.51					ACCCAATTTG	4	9	A = B	A = B	A = B	A = B	A = B
ACCCACAGCC	0.153418	0.684731	0.640207	0.67	0.77					ACCCACAGCC	3	2	A = B	A = B	A = B	A = B	A = B
ACCCACAGTG	0.01634	0.0704	0.036091	0.08	0.19					ACCCACAGTG	1	7	A = B	A = B	A = B	A = B	A = B
ACCCACCTGC	0.073303	0.849363	0.810836	0.95	0.62					ACCCACCTGC	14	13	A = B	A = B	A = B	A = B	A = B
ACCCACGTCA	0.068634	0.858957	0.818204	0.97	0.28					ACCCACGTCA	16	15	A = B	A = B	A = B	A = B	A = B
ACCCACTTTC	0.048147	0.218863	0.107188	0.11	0.24					ACCCACTTTC	1	5	A = B	A = B	A = B	A = B	A = B
ACCCAGACAC	0.153418	0.684731	0.640207	0.6	0.77					ACCCAGACAC	3	2	A = B	A = B	A = B	A = B	A = B
ACCCAGCGGG	0.000561	0.002519	0.001988	0.08	0.29					ACCCAGCGGG	5	21	A ~= B	A ~= B	A ~= B	A = B	A = B
ACCCAGGGTA	2.9e-05	7.7e-05	0.00012	0.27	0.56					ACCCAGGGTA	22	3	A ~= B	A ~= B	A ~= B	A = B	A = B
ACCCAGTGGG	0.184117	0.621647	0.553179	0.66	0.84					ACCCAGTGGG	2	1	A = B	A = B	A = B	A = B	A = B
ACCCATCGCC	0.086453	0.822341	0.788115	0.91	0.49					ACCCATCGCC	10	9	A = B	A = B	A = B	A = B	A = B
ACCCCACCCA	0.009581	0.066458	0.054424	0.13	0.25					ACCCCACCCA	15	28	A ~= B	A = B	A = B	A = B	A = B
ACCCCAGGCA	0.185778	1	0.985602	0.99	0.93					ACCCCAGGCA	2	2	A = B	A = B	A = B	A = B	A = B
ACCCCCACTC	0.048929	0.500165	0.428462	0.75	0.41					ACCCCCACTC	15	20	A = B	A = B	A = B	A = B	A = B
ACCCCCCAGC	0.184117	0.621647	0.553179	0.55	0.56					ACCCCCCAGC	2	1	A = B	A = B	A = B	A = B	A = B
ACCCCCTCCA	0.044794	0.121692	0.09789	0.13	0.23					ACCCCCTCCA	5	1	A = B	A = B	A = B	A = B	A = B
ACCCCCTCCT	0.247724	1	0.989819	0.99	0.97					ACCCCCTCCT	1	1	A = B	A = B	A = B	A = B	A = B
ACCCCTAAAG	0	0	0	0	0.01					ACCCCTAAAG	5	53	A ~= B	A ~= B	A ~= B	A ~= B	A ~= B
ACCCCTCTGC	0.052256	0.175863	0.149924	0.33	0.61					ACCCCTCTGC	6	2	A = B	A = B	A = B	A = B	A = B
ACCCCTTTTC	0.021636	0.134143	0.096237	0.3	0.72					ACCCCTTTTC	7	15	A = B	A = B	A = B	A = B	A = B
ACCCGCGAGG	0.062393	0.56849	0.532451	0.77	0.67					ACCCGCGAGG	15	12	A = B	A = B	A = B	A = B	A = B
ACCCTAGTAA	0	0	0	0	0					ACCCTAGTAA	10	58	A ~= B	A ~= B	A ~= B	A ~= B	A ~= B
ACCCTCCTCT	0.110326	0.72665	0.49548	0.52	0.58					ACCCTCCTCT	3	5	A = B	A = B	A = B	A = B	A = B
ACCCTCTCAC	0.154802	1	0.982367	1	0.99					ACCCTCTCAC	3	3	A = B	A = B	A = B	A = B	A = B
ACCCTCTCCC	0.079098	0.284741	0.246939	0.42	0.18					ACCCTCTCCC	5	2	A = B	A = B	A = B	A = B	A = B
ACCCTCTGTG	0.037764	0.277245	0.252237	0.57	0.63					ACCCTCTGTG	18	12	A = B	A = B	A = B	A = B	A = B
ACCCTGCCAA	0.000202	0.000959	0.000849	0.02	0.25					ACCCTGCCAA	10	32	A ~= B	A ~= B	A ~= B	A = B	A = B
ACCCTGGGCA	0.098126	1	0.823329	0.95	0.96					ACCCTGGGCA	7	8	A = B	A = B	A = B	A = B	A = B
ACCCTGGGCC	0.005114	0.022528	0.01375	0.04	0.15					ACCCTGGGCC	2	11	A ~= B	A = B	A = B	A = B	A = B
ACCCTTCCCT	0.066367	0.860229	0.762246	0.99	0.45					ACCCTTCCCT	15	17	A = B	A = B	A = B	A = B	A = B
ACCCTTGAAC	0.005199	0.021534	0.01237	0.09	0.52					ACCCTTGAAC	1	9	A ~= B	A = B	A = B	A = B	A = B
ACCCTTTAAC	0	1e-06	1e-06	0.02	0.06					ACCCTTTAAC	74	26	A ~= B	A ~= B	A ~= B	A = B	A ~= B
ACCCTTTCAC	0.135441	1	0.979639	0.98	0.9					ACCCTTTCAC	4	4	A = B	A = B	A = B	A = B	A = B
ACCCTTTTTT	0.03329	0.106316	0.090301	0.09	0.2					ACCCTTTTTT	7	2	A = B	A = B	A = B	A = B	A = B
ACCGACTGAT	0.184117	0.621647	0.553179	0.55	0.56					ACCGACTGAT	2	1	A = B	A = B	A = B	A = B	A = B
ACCGAGGTGC	0.187469	1	0.574289	0.57	0.65					ACCGAGGTGC	1	2	A = B	A = B	A = B	A = B	A = B
ACCGCACAAA	0.034839	0.210407	0.143198	0.15	0.3					ACCGCACAAA	5	11	A = B	A = B	A = B	A = B	A = B
ACCGCCGTGG	9.2e-05	0.000292	0.000348	0.05	0.25					ACCGCCGTGG	24	5	A ~= B	A ~= B	A ~= B	A = B	A = B
ACCGCCTGTG	0	0	0	0	0.1					ACCGCCTGTG	3	38	A ~= B	A ~= B	A ~= B	A ~= B	A ~= B
ACCGGGAGGT	0.000318	0.001335	0.001284	0.14	0.3					ACCGGGAGGT	30	10	A ~= B	A ~= B	A ~= B	A = B	A = B
ACCGGGGTGA	0.003314	0.011142	0.010376	0.01	0.06					ACCGGGGTGA	15	4	A ~= B	A = B	A = B	A ~= B	A ~= B
ACCTAACTTT	0.03329	0.106316	0.090301	0.16	0.16					ACCTAACTTT	7	2	A = B	A = B	A = B	A = B	A = B
ACCTAGCCAC	0.037013	0.238225	0.16882	0.31	0.57					ACCTAGCCAC	6	12	A = B	A = B	A = B	A = B	A = B
ACCTAGTTTC	0.153418	0.684731	0.640207	0.7	0.33					ACCTAGTTTC	3	2	A = B	A = B	A = B	A = B	A = B
ACCTATTTGT	0.136674	1	0.723257	0.73	0.8					ACCTATTTGT	3	4	A = B	A = B	A = B	A = B	A = B
ACCTCAATTA	0.055984	0.222503	0.195837	0.35	0.35					ACCTCAATTA	7	3	A = B	A = B	A = B	A = B	A = B
ACCTCACTTA	0.045218	0.267097	0.175645	0.27	0.38					ACCTCACTTA	4	9	A = B	A = B	A = B	A = B	A = B
ACCTCAGGAA	0.002877	0.027296	0.021994	0.04	0.21					ACCTCAGGAA	61	39	A ~= B	A = B	A = B	A = B	A = B
ACCTCCACAC	0.153418	0.684731	0.640207	0.67	0.78					ACCTCCACAC	3	2	A = B	A = B	A = B	A = B	A = B
ACCTCCACCA	0.187469	1	0.574289	0.57	0.68					ACCTCCACCA	1	2	A = B	A = B	A = B	A = B	A = B
ACCTCCCCAG	0.002453	0.005931	0.006076	0.01	0.05					ACCTCCCCAG	10	1	A ~= B	A ~= B	A ~= B	A ~= B	A ~= B
ACCTCCGTGT	0	0	0	0.28	0.44					ACCTCCGTGT	89	31	A ~= B	A ~= B	A ~= B	A = B	A = B
ACCTCTCCCT	2e-06	9e-06	1.3e-05	0.18	0.26					ACCTCTCCCT	7	36	A ~= B	A ~= B	A ~= B	A = B	A = B
ACCTCTCTAA	0.041795	0.345473	0.277384	0.32	0.42					ACCTCTCTAA	11	17	A = B	A = B	A = B	A = B	A = B
ACCTCTGGCT	7.7e-05	0.000315	0.000306	0.06	0.36					ACCTCTGGCT	4	23	A ~= B	A ~= B	A ~= B	A = B	A = B
ACCTGAAACC	0.055419	0.608084	0.526457	0.56	0.69					ACCTGAAACC	15	19	A = B	A = B	A = B	A = B	A = B
ACCTGAACTT	0.048147	0.218863	0.107188	0.11	0.25					ACCTGAACTT	1	5	A = B	A = B	A = B	A = B	A = B
ACCTGAAGCA	0.041743	0.226769	0.139487	0.22	0.46					ACCTGAAGCA	3	8	A = B	A = B	A = B	A = B	A = B
ACCTGCAGCC	0.247724	1	0.989819	0.99	0.93					ACCTGCAGCC	1	1	A = B	A = B	A = B	A = B	A = B
ACCTGCCACC	0.012611	0.075821	0.055459	0.13	0.23					ACCTGCCACC	8	18	A = B	A = B	A = B	A = B	A = B
ACCTGCCCCT	0.067534	0.520013	0.486405	0.49	0.61					ACCTGCCCCT	12	9	A = B	A = B	A = B	A = B	A = B
ACCTGCCGAC	0.089142	0.604124	0.569824	0.57	0.64					ACCTGCCGAC	8	6	A = B	A = B	A = B	A = B	A = B
ACCTGCTTCC	0.185778	1	0.985602	0.99	0.94					ACCTGCTTCC	2	2	A = B	A = B	A = B	A = B	A = B
ACCTGGGGAG	0.156212	1	0.669338	0.67	0.78					ACCTGGGGAG	2	3	A = B	A = B	A = B	A = B	A = B
ACCTGGGTCA	0.184117	0.621647	0.553179	0.55	0.56					ACCTGGGTCA	2	1	A = B	A = B	A = B	A = B	A = B
ACCTGTAATT	0.003564	0.013853	0.012637	0.04	0.2					ACCTGTAATT	18	6	A ~= B	A = B	A = B	A = B	A = B
ACCTGTATCC	0.001127	0.012234	0.010793	0.49	0.71					ACCTGTATCC	109	76	A ~= B	A = B	A = B	A = B	A = B
ACCTGTGACC	0.184117	0.621647	0.553179	0.68	0.87					ACCTGTGACC	2	1	A = B	A = B	A = B	A = B	A = B
ACCTGTGACT	0.00435	0.016022	0.014611	0.23	0.38					ACCTGTGACT	16	5	A ~= B	A = B	A = B	A = B	A = B
ACCTTACAGT	0.02535	0.28333	0.262784	0.75	0.83					ACCTTACAGT	30	40	A = B	A = B	A = B	A = B	A = B
ACCTTATCAA	0.057368	0.379343	0.349877	0.37	0.37					ACCTTATCAA	12	8	A = B	A = B	A = B	A = B	A = B
ACCTTCACCA	0.126107	0.62506	0.326101	0.36	0.73					ACCTTCACCA	1	3	A = B	A = B	A = B	A = B	A = B
ACCTTCACGA	0.083491	0.50797	0.330565	0.41	0.49					ACCTTCACGA	3	6	A = B	A = B	A = B	A = B	A = B
ACCTTCCTAG	0.037978	0.306764	0.279399	0.43	0.55					ACCTTCCTAG	20	14	A = B	A = B	A = B	A = B	A = B
ACCTTCTTTA	0.184117	0.621647	0.553179	0.66	0.84					ACCTTCTTTA	2	1	A = B	A = B	A = B	A = B	A = B
ACCTTGGATT	0.058361	0.328191	0.300135	0.47	0.28					ACCTTGGATT	10	6	A = B	A = B	A = B	A = B	A = B
ACCTTGGCCC	0.121637	0.370549	0.308635	0.33	0.48					ACCTTGGCCC	3	1	A = B	A = B	A = B	A = B	A = B
ACCTTGGGCA	0.094048	0.577737	0.542766	0.76	0.78					ACCTTGGGCA	7	5	A = B	A = B	A = B	A = B	A = B
ACCTTGTAAT	0.035778	0.458196	0.426284	0.45	0.62					ACCTTGTAAT	29	36	A = B	A = B	A = B	A = B	A = B
ACCTTGTGCC	0.104677	1	0.806588	0.97	0.65					ACCTTGTGCC	6	7	A = B	A = B	A = B	A = B	A = B
ACCTTTAAAA	0.121637	0.370549	0.308635	0.35	0.46					ACCTTTAAAA	3	1	A = B	A = B	A = B	A = B	A = B
ACCTTTACTG	0.00042	0.001388	0.001452	0.02	0.09					ACCTTTACTG	21	5	A ~= B	A ~= B	A ~= B	A = B	A ~= B
ACCTTTGTCT	0.185778	1	0.985602	0.99	0.94					ACCTTTGTCT	2	2	A = B	A = B	A = B	A = B	A = B
ACGACAAAGC	0.001327	0.007361	0.006427	0.17	0.39					ACGACAAAGC	35	16	A ~= B	A ~= B	A ~= B	A = B	A = B
ACGAGCTGGA	0.052572	0.649187	0.605368	0.9	0.52					ACGAGCTGGA	23	20	A = B	A = B	A = B	A = B	A = B
ACGAGGGGTG	0	0	0	0	0.04					ACGAGGGGTG	213	31	A ~= B	A ~= B	A ~= B	A ~= B	A ~= B
ACGAGTCATT	0.000561	0.002519	0.001988	0	0.03					ACGAGTCATT	5	21	A ~= B	A ~= B	A ~= B	A ~= B	A ~= B
ACGATGGCCG	0.135441	1	0.979639	0.98	0.87					ACGATGGCCG	4	4	A = B	A = B	A = B	A = B	A = B
ACGATTGCTA	0.037978	0.306764	0.279399	0.64	0.64					ACGATTGCTA	20	14	A = B	A = B	A = B	A = B	A = B
ACGCACATTA	0	0	0	0	0.11					ACGCACATTA	5	49	A ~= B	A ~= B	A ~= B	A ~= B	A = B
ACGCAGACCT	0.247724	1	0.989819	0.99	0.91					ACGCAGACCT	1	1	A = B	A = B	A = B	A = B	A = B
ACGCAGGCGC	0.003524	0.020255	0.015898	0.56	0.76					ACGCAGGCGC	11	26	A ~= B	A = B	A = B	A = B	A = B
ACGCCCTGCT	0.00101	0.004204	0.003036	0.01	0.13					ACGCCCTGCT	2	14	A ~= B	A ~= B	A ~= B	A ~= B	A = B
ACGCCTCCAA	0	1e-06	2e-06	0.02	0.25					ACGCCTCCAA	4	33	A ~= B	A ~= B	A ~= B	A = B	A = B
ACGCGCCAGG	0.009255	0.048325	0.042763	0.29	0.6					ACGCGCCAGG	21	10	A ~= B	A = B	A = B	A = B	A = B
ACGCTCTCGA	0.153418	0.684731	0.640207	0.64	0.67					ACGCTCTCGA	3	2	A = B	A = B	A = B	A = B	A = B
ACGGAACAAT	0	0	0	0	0.21					ACGGAACAAT	126	496	A ~= B	A ~= B	A ~= B	A ~= B	A = B
ACGGCTCCGA	0.082516	0.83043	0.795189	0.88	0.44					ACGGCTCCGA	11	10	A = B	A = B	A = B	A = B	A = B
ACGGTAGAAG	0.154802	1	0.982367	0.99	0.85					ACGGTAGAAG	3	3	A = B	A = B	A = B	A = B	A = B
ACGGTGATGT	0.000125	0.000709	0.000621	0.38	0.41					ACGGTGATGT	49	21	A ~= B	A ~= B	A ~= B	A = B	A = B
ACGTAATTAG	2.9e-05	6.7e-05	0.000139	0.14	0.32					ACGTAATTAG	17	1	A ~= B	A ~= B	A ~= B	A = B	A = B
ACGTCAGATC	0.121637	0.370549	0.308635	0.35	0.45					ACGTCAGATC	3	1	A = B	A = B	A = B	A = B	A = B
ACGTCGTGTG	0.000951	0.006022	0.005604	0.54	0.44					ACGTCGTGTG	26	51	A ~= B	A ~= B	A ~= B	A = B	A = B
ACGTCTCTAT	0.04469	0.233929	0.21132	0.38	0.4					ACGTCTCTAT	11	6	A = B	A = B	A = B	A = B	A = B
ACGTGAAAAT	0.00829	0.029513	0.026409	0.13	0.12					ACGTGAAAAT	13	4	A ~= B	A = B	A = B	A = B	A = B
ACGTGACACC	0.059353	0.747419	0.703881	0.88	0.64					ACGTGACACC	20	18	A = B	A = B	A = B	A = B	A = B
ACGTGAGTGC	0.021973	0.11869	0.076305	0.22	0.54					ACGTGAGTGC	4	11	A = B	A = B	A = B	A = B	A = B
ACGTGGTGAT	0.04216	0.467683	0.428806	0.73	0.49					ACGTGGTGAT	26	21	A = B	A = B	A = B	A = B	A = B
ACGTGTCTAT	2.1e-05	9.3e-05	9.8e-05	0.11	0.27					ACGTGTCTAT	11	39	A ~= B	A ~= B	A ~= B	A = B	A = B
ACGTTGAATG	0.247724	1	0.989819	0.99	0.97					ACGTTGAATG	1	1	A = B	A = B	A = B	A = B	A = B
ACTAAACTGC	0.005199	0.021534	0.01237	0.09	0.29					ACTAAACTGC	1	9	A ~= B	A = B	A = B	A = B	A = B
ACTAAATAAT	0.121637	0.370549	0.308635	0.35	0.44					ACTAAATAAT	3	1	A = B	A = B	A = B	A = B	A = B
ACTAACTGTG	2.4e-05	0.000144	0.000125	0.09	0.2					ACTAACTGTG	61	26	A ~= B	A ~= B	A ~= B	A = B	A = B
ACTAAGAACT	0.247724	1	0.989819	0.99	0.97					ACTAAGAACT	1	1	A = B	A = B	A = B	A = B	A = B
ACTAAGTGCT	0.114025	0.44899	0.401674	0.46	0.26					ACTAAGTGCT	4	2	A = B	A = B	A = B	A = B	A = B
ACTAATAAGG	0.075337	0.214596	0.173237	0.18	0.27					ACTAATAAGG	4	1	A = B	A = B	A = B	A = B	A = B
ACTAATTTAT	0.247724	1	0.989819	0.99	0.94					ACTAATTTAT	1	1	A = B	A = B	A = B	A = B	A = B
ACTACAGCAC	0.058361	0.328191	0.300135	0.3	0.39					ACTACAGCAC	10	6	A = B	A = B	A = B	A = B	A = B
ACTACATCAC	0.184117	0.621647	0.553179	0.55	0.56					ACTACATCAC	2	1	A = B	A = B	A = B	A = B	A = B
ACTACCTCCC	0.156212	1	0.669338	0.67	0.76					ACTACCTCCC	2	3	A = B	A = B	A = B	A = B	A = B
ACTACCTTCA	0.075725	0.419926	0.387245	0.49	0.55					ACTACCTTCA	8	5	A = B	A = B	A = B	A = B	A = B
ACTACTAAAT	0.001433	0.007498	0.006621	0.18	0.44					ACTACTAAAT	32	14	A ~= B	A ~= B	A ~= B	A = B	A = B
ACTAGAATTG	0.187469	1	0.574289	0.63	0.5					ACTAGAATTG	1	2	A = B	A = B	A = B	A = B	A = B
ACTAGTAAAT	0.031781	0.435518	0.415759	0.45	0.66					ACTAGTAAAT	36	44	A = B	A = B	A = B	A = B	A = B
ACTAGTTTTG	0.112738	1	0.78593	0.89	0.96					ACTAGTTTTG	5	6	A = B	A = B	A = B	A = B	A = B
ACTATCCTGA	0.13423	0.724162	0.687791	0.78	0.83					ACTATCCTGA	4	3	A = B	A = B	A = B	A = B	A = B
ACTATTAAAT	0.057729	0.262698	0.235617	0.28	0.31					ACTATTAAAT	8	4	A = B	A = B	A = B	A = B	A = B
ACTATTAGTG	1e-06	3e-06	4e-06	0.06	0.22					ACTATTAGTG	61	20	A ~= B	A ~= B	A ~= B	A = B	A = B
ACTATTCAGT	0.156212	1	0.669338	0.67	0.8					ACTATTCAGT	2	3	A = B	A = B	A = B	A = B	A = B
ACTATTTAAA	0.041317	0.175838	0.155796	0.21	0.3					ACTATTTAAA	9	4	A = B	A = B	A = B	A = B	A = B
ACTATTTCAC	0.092418	0.790645	0.616521	0.63	0.7					ACTATTTCAC	6	8	A = B	A = B	A = B	A = B	A = B
ACTATTTCCA	0.075337	0.214596	0.173237	0.27	0.53					ACTATTTCCA	4	1	A = B	A = B	A = B	A = B	A = B
ACTCAAATCT	0.031938	0.17981	0.116442	0.22	0.18					ACTCAAATCT	4	10	A = B	A = B	A = B	A = B	A = B
ACTCAAGTTT	0.184117	0.621647	0.553179	0.68	0.88					ACTCAAGTTT	2	1	A = B	A = B	A = B	A = B	A = B
ACTCAATAAA	0.094048	0.577737	0.542766	0.7	0.48					ACTCAATAAA	7	5	A = B	A = B	A = B	A = B	A = B
ACTCACGATT	0.120797	0.751765	0.718535	0.72	0.78					ACTCACGATT	5	4	A = B	A = B	A = B	A = B	A = B
ACTCACTGCA	0.081993	0.549009	0.381764	0.95	0.32					ACTCACTGCA	4	7	A = B	A = B	A = B	A = B	A = B
ACTCAGAAGA	1e-06	7e-06	7e-06	0.24	0.51					ACTCAGAAGA	103	49	A ~= B	A ~= B	A ~= B	A = B	A = B
ACTCAGATGC	0.092418	0.790645	0.616521	0.63	0.58					ACTCAGATGC	6	8	A = B	A = B	A = B	A = B	A = B
ACTCAGCCCG	0.075337	0.214596	0.173237	0.49	0.58					ACTCAGCCCG	4	1	A = B	A = B	A = B	A = B	A = B
ACTCAGGTGA	0.247724	1	0.989819	0.99	0.99					ACTCAGGTGA	1	1	A = B	A = B	A = B	A = B	A = B
ACTCAGTACA	0.185778	1	0.985602	0.99	0.94					ACTCAGTACA	2	2	A = B	A = B	A = B	A = B	A = B
ACTCAGTCTG	0.060175	0.343947	0.216296	0.22	0.38					ACTCAGTCTG	3	7	A = B	A = B	A = B	A = B	A = B
ACTCAGTTTC	0.154802	1	0.982367	0.92	0.84					ACTCAGTTTC	3	3	A = B	A = B	A = B	A = B	A = B
ACTCATATCT	0.187469	1	0.574289	0.57	0.66					ACTCATATCT	1	2	A = B	A = B	A = B	A = B	A = B
ACTCATCTGA	0.118216	0.687575	0.426945	0.58	0.49					ACTCATCTGA	2	4	A = B	A = B	A = B	A = B	A = B
ACTCCAAAAA	0.000268	0.004068	0.004044	0.64	0.55					ACTCCAAAAA	312	249	A ~= B	A ~= B	A ~= B	A = B	A = B
ACTCCAGCTG	0.057729	0.262698	0.235617	0.48	0.84					ACTCCAGCTG	8	4	A = B	A = B	A = B	A = B	A = B
ACTCCCATAT	0	0	0	0.04	0.2					ACTCCCATAT	597	127	A ~= B	A ~= B	A ~= B	A = B	A = B
ACTCCTGTCC	0	0	0	0	0.2					ACTCCTGTCC	80	244	A ~= B	A ~= B	A ~= B	A ~= B	A = B
ACTCCTTCCT	0.154802	1	0.982367	0.75	0.38					ACTCCTTCCT	3	3	A = B	A = B	A = B	A = B	A = B
ACTCGAATAT	0.153418	0.684731	0.640207	0.67	0.73					ACTCGAATAT	3	2	A = B	A = B	A = B	A = B	A = B
ACTCGATCAG	0.153418	0.684731	0.640207	0.65	0.78					ACTCGATCAG	3	2	A = B	A = B	A = B	A = B	A = B
ACTCGCTCTG	0.08801	0.803745	0.642696	0.63	0.49					ACTCGCTCTG	7	9	A = B	A = B	A = B	A = B	A = B
ACTCTAAAAA	0.005305	0.026728	0.018315	0.26	0.44					ACTCTAAAAA	5	16	A ~= B	A = B	A = B	A = B	A = B
ACTCTACCTG	0.136674	1	0.723257	0.72	0.83					ACTCTACCTG	3	4	A = B	A = B	A = B	A = B	A = B
ACTCTAGGAC	0.056167	0.28922	0.164907	0.28	0.62					ACTCTAGGAC	2	6	A = B	A = B	A = B	A = B	A = B
ACTCTCTCAG	0.184117	0.621647	0.553179	0.53	0.52					ACTCTCTCAG	2	1	A = B	A = B	A = B	A = B	A = B
ACTCTCTGTG	0.072331	0.68763	0.650926	0.63	0.65					ACTCTCTGTG	13	11	A = B	A = B	A = B	A = B	A = B
ACTCTGCCAA	0.008011	0.041549	0.028104	0.07	0.14					ACTCTGCCAA	5	15	A ~= B	A = B	A = B	A = B	A = B
ACTCTGGAAC	0.13423	0.724162	0.687791	0.84	0.52					ACTCTGGAAC	4	3	A = B	A = B	A = B	A = B	A = B
ACTCTTATAT	0.016231	0.055285	0.048373	0.12	0.19					ACTCTTATAT	10	3	A = B	A = B	A = B	A = B	A = B
ACTCTTCCCT	0.247724	1	0.989819	0.99	0.95					ACTCTTCCCT	1	1	A = B	A = B	A = B	A = B	A = B
ACTCTTGTTG	0.041317	0.175838	0.155796	0.42	0.52					ACTCTTGTTG	9	4	A = B	A = B	A = B	A = B	A = B
ACTCTTTAGG	0.071493	1	0.960583	0.84	0.49					ACTCTTTAGG	15	15	A = B	A = B	A = B	A = B	A = B
ACTGAAACTT	0.126107	0.62506	0.326101	0.32	0.48					ACTGAAACTT	1	3	A = B	A = B	A = B	A = B	A = B
ACTGAAAGAA	0	0	0	0.24	0.28					ACTGAAAGAA	44	2	A ~= B	A ~= B	A ~= B	A = B	A = B
ACTGAAATAC	0.002735	0.016283	0.013366	0.19	0.62					ACTGAAATAC	14	31	A ~= B	A = B	A = B	A = B	A = B
ACTGAAGATC	0.153418	0.684731	0.640207	0.67	0.77					ACTGAAGATC	3	2	A = B	A = B	A = B	A = B	A = B
ACTGAAGGCG	0.03517	0.296848	0.243297	0.37	0.46					ACTGAAGGCG	13	20	A = B	A = B	A = B	A = B	A = B
ACTGAATGTT	0.036433	0.179845	0.101073	0.13	0.29					ACTGAATGTT	2	7	A = B	A = B	A = B	A = B	A = B
ACTGACTATC	0.070854	0.854395	0.814754	0.94	0.95					ACTGACTATC	15	14	A = B	A = B	A = B	A = B	A = B
ACTGACTGAC	0.03329	0.106316	0.090301	0.09	0.22					ACTGACTGAC	7	2	A = B	A = B	A = B	A = B	A = B
ACTGAGAATT	0.000359	0.001502	0.001229	0.09	0.33					ACTGAGAATT	3	18	A ~= B	A ~= B	A ~= B	A = B	A = B
ACTGAGGAAA	0.087233	1	0.967812	1	0.81					ACTGAGGAAA	10	10	A = B	A = B	A = B	A = B	A = B
ACTGAGGAAC	0.121887	1	0.977237	0.97	0.92					ACTGAGGAAC	5	5	A = B	A = B	A = B	A = B	A = B
ACTGAGGTGC	0.019713	0.177956	0.156649	0.39	0.38					ACTGAGGTGC	22	33	A = B	A = B	A = B	A = B	A = B
ACTGAGTAGG	0.007413	0.034245	0.030467	0.54	0.73					ACTGAGTAGG	19	8	A ~= B	A = B	A = B	A = B	A = B
ACTGATCCCC	0.153418	0.684731	0.640207	0.65	0.78					ACTGATCCCC	3	2	A = B	A = B	A = B	A = B	A = B
ACTGATCTTG	0.079528	0.3751	0.186327	0.18	0.37					ACTGATCTTG	1	4	A = B	A = B	A = B	A = B	A = B
ACTGATGCTC	0.083498	0.453256	0.266968	0.48	0.7					ACTGATGCTC	2	5	A = B	A = B	A = B	A = B	A = B
ACTGCAAAGT	0.153418	0.684731	0.640207	1	0.31					ACTGCAAAGT	3	2	A = B	A = B	A = B	A = B	A = B
ACTGCAGAGC	0.048147	0.218863	0.107188	0.13	0.27					ACTGCAGAGC	1	5	A = B	A = B	A = B	A = B	A = B
ACTGCATACT	0.187469	1	0.574289	0.57	0.69					ACTGCATACT	1	2	A = B	A = B	A = B	A = B	A = B
ACTGCCCCAA	0.079072	0.837509	0.801196	0.87	0.46					ACTGCCCCAA	12	11	A = B	A = B	A = B	A = B	A = B
ACTGCCCGCT	0.126107	0.62506	0.326101	0.42	0.56					ACTGCCCGCT	1	3	A = B	A = B	A = B	A = B	A = B
ACTGCGAGGA	0.000224	0.001	0.000949	0.15	0.31					ACTGCGAGGA	34	12	A ~= B	A ~= B	A ~= B	A = B	A = B
ACTGCTAGAT	0.121637	0.370549	0.308635	0.31	0.4					ACTGCTAGAT	3	1	A = B	A = B	A = B	A = B	A = B
ACTGCTGAAC	0.057348	0.882148	0.833971	0.76	0.63					ACTGCTGAAC	23	22	A = B	A = B	A = B	A = B	A = B
ACTGCTGTCT	0.13423	0.724162	0.687791	0.72	0.77					ACTGCTGTCT	4	3	A = B	A = B	A = B	A = B	A = B
ACTGCTTGCC	0.0002	0.001352	0.001337	0.12	0.15					ACTGCTTGCC	81	46	A ~= B	A ~= B	A ~= B	A = B	A = B
ACTGGAACGA	5.5e-05	0.00016	0.000213	0.04	0.06					ACTGGAACGA	23	4	A ~= B	A ~= B	A ~= B	A = B	A ~= B
ACTGGACAGC	0.114025	0.44899	0.401674	0.42	0.71					ACTGGACAGC	4	2	A = B	A = B	A = B	A = B	A = B
ACTGGACTTA	5e-06	2e-05	2.8e-05	0.12	0.47					ACTGGACTTA	4	28	A ~= B	A ~= B	A ~= B	A = B	A = B
ACTGGAGTTT	1.8e-05	5.2e-05	7.9e-05	0.01	0.01					ACTGGAGTTT	25	4	A ~= B	A ~= B	A ~= B	A ~= B	A ~= B
ACTGGCGAAG	0.000117	0.000517	0.000471	0.04	0.27					ACTGGCGAAG	7	28	A ~= B	A ~= B	A ~= B	A = B	A = B
ACTGGCTGCT	0.013503	0.093708	0.082428	0.35	0.48					ACTGGCTGCT	27	16	A = B	A = B	A = B	A = B	A = B
ACTGGGCGCC	0.005305	0.026728	0.018315	0.02	0.1					ACTGGGCGCC	5	16	A ~= B	A = B	A = B	A = B	A ~= B
ACTGGGTCTA	0	0	0	0.04	0.11					ACTGGGTCTA	143	31	A ~= B	A ~= B	A ~= B	A = B	A = B
ACTGGTAAAA	0.026509	0.4284	0.377055	0.69	0.87					ACTGGTAAAA	55	47	A = B	A = B	A = B	A = B	A = B
ACTGGTACGT	0.013794	0.161434	0.159215	0.65	0.77					ACTGGTACGT	64	50	A = B	A = B	A = B	A = B	A = B
ACTGGTATAC	0.13423	0.724162	0.687791	0.65	0.67					ACTGGTATAC	4	3	A = B	A = B	A = B	A = B	A = B
ACTGGTGAGA	0.031363	0.239367	0.216209	0.4	0.55					ACTGGTGAGA	21	14	A = B	A = B	A = B	A = B	A = B
ACTGTAAAAA	0.033215	0.163525	0.146343	0.15	0.31					ACTGTAAAAA	12	6	A = B	A = B	A = B	A = B	A = B
ACTGTAACGT	0.153418	0.684731	0.640207	0.64	0.65					ACTGTAACGT	3	2	A = B	A = B	A = B	A = B	A = B
ACTGTAATCC	0.069366	0.677923	0.560362	0.97	0.71					ACTGTAATCC	10	13	A = B	A = B	A = B	A = B	A = B
ACTGTACTTT	0.025894	0.067911	0.055648	0.17	0.2					ACTGTACTTT	6	1	A = B	A = B	A = B	A = B	A = B
ACTGTAGAGT	0.079098	0.284741	0.246939	0.25	0.35					ACTGTAGAGT	5	2	A = B	A = B	A = B	A = B	A = B
ACTGTAGGGT	0.247724	1	0.989819	0.99	0.9					ACTGTAGGGT	1	1	A = B	A = B	A = B	A = B	A = B
ACTGTATTGG	0.184117	0.621647	0.553179	0.68	0.88					ACTGTATTGG	2	1	A = B	A = B	A = B	A = B	A = B
ACTGTATTTG	0.121637	0.370549	0.308635	0.33	0.63					ACTGTATTTG	3	1	A = B	A = B	A = B	A = B	A = B
ACTGTATTTT	0.135441	1	0.979639	1	0.97					ACTGTATTTT	4	4	A = B	A = B	A = B	A = B	A = B
ACTGTCAAGC	0.136674	1	0.723257	0.76	0.36					ACTGTCAAGC	3	4	A = B	A = B	A = B	A = B	A = B
ACTGTCGTCT	0.153418	0.684731	0.640207	0.67	0.78					ACTGTCGTCT	3	2	A = B	A = B	A = B	A = B	A = B
ACTGTCTCCA	0.077884	0.660979	0.62584	0.89	0.29					ACTGTCTCCA	11	9	A = B	A = B	A = B	A = B	A = B
ACTGTGACCT	0.021973	0.11869	0.076305	0.1	0.2					ACTGTGACCT	4	11	A = B	A = B	A = B	A = B	A = B
ACTGTGGCTT	0.247724	1	0.989819	0.99	0.93					ACTGTGGCTT	1	1	A = B	A = B	A = B	A = B	A = B
ACTGTGGGAG	0.004631	0.021351	0.013738	0.2	0.42					ACTGTGGGAG	3	13	A ~= B	A = B	A = B	A = B	A = B
ACTGTGTGTT	0.184117	0.621647	0.553179	0.55	0.55					ACTGTGTGTT	2	1	A = B	A = B	A = B	A = B	A = B
ACTGTGTTTG	0.071506	0.476953	0.444362	0.66	0.5					ACTGTGTTTG	10	7	A = B	A = B	A = B	A = B	A = B
ACTGTTAAGA	0.111721	1	0.975065	0.96	0.89					ACTGTTAAGA	6	6	A = B	A = B	A = B	A = B	A = B
ACTGTTCTCT	0.120797	0.751765	0.718535	0.95	0.33					ACTGTTCTCT	5	4	A = B	A = B	A = B	A = B	A = B
ACTGTTTTTC	0.247724	1	0.989819	0.99	0.94					ACTGTTTTTC	1	1	A = B	A = B	A = B	A = B	A = B
ACTTAACATT	0.094048	0.577737	0.542766	0.65	0.65					ACTTAACATT	7	5	A = B	A = B	A = B	A = B	A = B
ACTTAAGGAA	0.000273	0.001436	0.00128	0.13	0.46					ACTTAAGGAA	41	17	A ~= B	A ~= B	A ~= B	A = B	A = B
ACTTAAGTAT	0.187469	1	0.574289	0.57	0.69					ACTTAAGTAT	1	2	A = B	A = B	A = B	A = B	A = B
ACTTAATTGA	0.083498	0.453256	0.266968	0.34	0.69					ACTTAATTGA	2	5	A = B	A = B	A = B	A = B	A = B
ACTTACCTGC	0.01923	0.668778	0.662607	0.84	0.92					ACTTACCTGC	177	172	A = B	A = B	A = B	A = B	A = B
ACTTACTTGC	0.184117	0.621647	0.553179	0.55	0.57					ACTTACTTGC	2	1	A = B	A = B	A = B	A = B	A = B
ACTTAGAGTC	0.247724	1	0.989819	0.99	0.93					ACTTAGAGTC	1	1	A = B	A = B	A = B	A = B	A = B
ACTTAGGGAG	0.014162	0.09937	0.079496	0.36	0.52					ACTTAGGGAG	13	24	A = B	A = B	A = B	A = B	A = B
ACTTATCCCG	0.045218	0.267097	0.175645	0.31	0.42					ACTTATCCCG	4	9	A = B	A = B	A = B	A = B	A = B
ACTTATGTTT	0.000474	0.001364	0.001519	0.02	0.1					ACTTATGTTT	17	3	A ~= B	A ~= B	A ~= B	A = B	A ~= B
ACTTATTATG	0.135441	1	0.979639	0.91	0.33					ACTTATTATG	4	4	A = B	A = B	A = B	A = B	A = B
ACTTATTTAT	0.247724	1	0.989819	0.99	0.98					ACTTATTTAT	1	1	A = B	A = B	A = B	A = B	A = B
ACTTCACAAA	0.04469	0.233929	0.21132	0.3	0.39					ACTTCACAAA	11	6	A = B	A = B	A = B	A = B	A = B
ACTTCCGCCG	0.247724	1	0.989819	0.99	0.97					ACTTCCGCCG	1	1	A = B	A = B	A = B	A = B	A = B
ACTTCCTCAG	0.153418	0.684731	0.640207	0.64	0.69					ACTTCCTCAG	3	2	A = B	A = B	A = B	A = B	A = B
ACTTCTGAAA	0.247724	1	0.989819	0.99	0.9					ACTTCTGAAA	1	1	A = B	A = B	A = B	A = B	A = B
ACTTCTGCCC	0.002544	0.015549	0.013066	0.05	0.13					ACTTCTGCCC	16	34	A ~= B	A = B	A = B	A = B	A = B
ACTTCTGTAT	0.154802	1	0.982367	0.98	0.38					ACTTCTGTAT	3	3	A = B	A = B	A = B	A = B	A = B
ACTTCTTCAC	0.106415	0.503989	0.463766	0.46	0.61					ACTTCTTCAC	5	3	A = B	A = B	A = B	A = B	A = B
ACTTCTTTTA	0.184117	0.621647	0.553179	0.68	0.86					ACTTCTTTTA	2	1	A = B	A = B	A = B	A = B	A = B
ACTTGAAGCT	0.00829	0.029513	0.026409	0.15	0.14					ACTTGAAGCT	13	4	A ~= B	A = B	A = B	A = B	A = B
ACTTGAGCTT	0.038142	0.142523	0.124157	0.25	0.31					ACTTGAGCTT	8	3	A = B	A = B	A = B	A = B	A = B
ACTTGATTCA	8e-06	3.2e-05	3.7e-05	0.08	0.21					ACTTGATTCA	40	11	A ~= B	A ~= B	A ~= B	A = B	A = B
ACTTGATTTG	0.000136	0.000552	0.000554	0	0.01					ACTTGATTTG	32	10	A ~= B	A ~= B	A ~= B	A ~= B	A ~= B
ACTTGCATTC	0.156212	1	0.669338	0.79	0.54					ACTTGCATTC	2	3	A = B	A = B	A = B	A = B	A = B
ACTTGCCATT	7e-05	0.000323	0.000312	0.07	0.25					ACTTGCCATT	40	14	A ~= B	A ~= B	A ~= B	A = B	A = B
ACTTGCGAAT	0.037506	0.261122	0.237322	0.27	0.41					ACTTGCGAAT	17	11	A = B	A = B	A = B	A = B	A = B
ACTTGGAGCC	0.000497	0.004548	0.00409	0.1	0.26					ACTTGGAGCC	62	100	A ~= B	A ~= B	A ~= B	A = B	A = B
ACTTGGGGCT	0.112738	1	0.78593	0.79	0.89					ACTTGGGGCT	5	6	A = B	A = B	A = B	A = B	A = B
ACTTGTAAGT	0.079528	0.3751	0.186327	0.18	0.36					ACTTGTAAGT	1	4	A = B	A = B	A = B	A = B	A = B
ACTTGTAATT	0.156212	1	0.669338	0.66	0.55					ACTTGTAATT	2	3	A = B	A = B	A = B	A = B	A = B
ACTTGTTCTA	0.247724	1	0.989819	0.99	0.95					ACTTGTTCTA	1	1	A = B	A = B	A = B	A = B	A = B
ACTTTAAACT	0.009751	0.049193	0.031895	0.07	0.15					ACTTTAAACT	4	13	A ~= B	A = B	A = B	A = B	A = B
ACTTTAATGA	0.058365	0.297604	0.270088	0.52	0.68					ACTTTAATGA	9	5	A = B	A = B	A = B	A = B	A = B
ACTTTAGCCT	0.118216	0.687575	0.426945	0.43	0.74					ACTTTAGCCT	2	4	A = B	A = B	A = B	A = B	A = B
ACTTTATACA	0.136674	1	0.723257	0.73	0.73					ACTTTATACA	3	4	A = B	A = B	A = B	A = B	A = B
ACTTTATGAC	0.122997	1	0.759392	0.73	0.28					ACTTTATGAC	4	5	A = B	A = B	A = B	A = B	A = B
ACTTTATTTT	0.118216	0.687575	0.426945	0.43	0.58					ACTTTATTTT	2	4	A = B	A = B	A = B	A = B	A = B
ACTTTCAGAT	0.012611	0.075821	0.055459	0.27	0.43					ACTTTCAGAT	8	18	A = B	A = B	A = B	A = B	A = B
ACTTTCTTTT	0.002233	0.010691	0.00764	0.33	0.61					ACTTTCTTTT	5	18	A ~= B	A = B	A ~= B	A = B	A = B
ACTTTGAATG	0.004348	0.012207	0.011445	0.17	0.3					ACTTTGAATG	11	2	A ~= B	A = B	A = B	A = B	A = B
ACTTTGCTCC	0.075337	0.214596	0.173237	0.18	0.29					ACTTTGCTCC	4	1	A = B	A = B	A = B	A = B	A = B
ACTTTGCTTT	0.118216	0.687575	0.426945	0.43	0.63					ACTTTGCTTT	2	4	A = B	A = B	A = B	A = B	A = B
ACTTTGGCGA	0.247724	1	0.989819	0.99	0.92					ACTTTGGCGA	1	1	A = B	A = B	A = B	A = B	A = B
ACTTTGTCCA	0.187469	1	0.574289	0.57	0.69					ACTTTGTCCA	1	2	A = B	A = B	A = B	A = B	A = B
ACTTTGTCCC	0.000929	0.017292	0.015755	0.63	0.67					ACTTTGTCCC	293	242	A ~= B	A = B	A = B	A = B	A = B
ACTTTGTTTA	0.118216	0.687575	0.426945	0.43	0.63					ACTTTGTTTA	2	4	A = B	A = B	A = B	A = B	A = B
ACTTTTAAAA	0.088027	1	0.849233	0.96	0.63					ACTTTTAAAA	9	10	A = B	A = B	A = B	A = B	A = B
ACTTTTATAT	0.000322	0.001449	0.001207	0.1	0.34					ACTTTTATAT	6	24	A ~= B	A ~= B	A ~= B	A = B	A = B
ACTTTTATCT	0.121637	0.370549	0.308635	0.33	0.47					ACTTTTATCT	3	1	A = B	A = B	A = B	A = B	A = B
ACTTTTGCCC	0.048147	0.218863	0.107188	0.11	0.23					ACTTTTGCCC	1	5	A = B	A = B	A = B	A = B	A = B
ACTTTTTAAG	0.247724	1	0.989819	0.99	0.97					ACTTTTTAAG	1	1	A = B	A = B	A = B	A = B	A = B
ACTTTTTTCA	0.036433	0.179845	0.101073	0.34	0.35					ACTTTTTTCA	2	7	A = B	A = B	A = B	A = B	A = B
ACTTTTTTTC	0.121637	0.370549	0.308635	0.53	0.63					ACTTTTTTTC	3	1	A = B	A = B	A = B	A = B	A = B
AGAAAAAGAT	0.247724	1	0.989819	0.99	0.94					AGAAAAAGAT	1	1	A = B	A = B	A = B	A = B	A = B
AGAAAAATGT	0.247724	1	0.989819	0.99	0.91					AGAAAAATGT	1	1	A = B	A = B	A = B	A = B	A = B
AGAAAACACA	0.099756	0.545276	0.5086	0.67	0.53					AGAAAACACA	6	4	A = B	A = B	A = B	A = B	A = B
AGAAAATGTT	0.184117	0.621647	0.553179	0.55	0.6					AGAAAATGTT	2	1	A = B	A = B	A = B	A = B	A = B
AGAAAATTCA	0.184117	0.621647	0.553179	0.66	0.84					AGAAAATTCA	2	1	A = B	A = B	A = B	A = B	A = B
AGAAACTAGA	0.003314	0.011142	0.010376	0.26	0.42					AGAAACTAGA	15	4	A ~= B	A = B	A = B	A = B	A = B
AGAAACTGTT	0.079528	0.3751	0.186327	0.31	0.6					AGAAACTGTT	1	4	A = B	A = B	A = B	A = B	A = B
AGAAAGAATC	0.018727	0.090478	0.08046	0.24	0.46					AGAAAGAATC	15	7	A = B	A = B	A = B	A = B	A = B
AGAAAGATGT	0	0	0	0.25	0.16					AGAAAGATGT	179	14	A ~= B	A ~= B	A ~= B	A = B	A = B
AGAAAGGATA	0.087233	1	0.967812	0.96	0.54					AGAAAGGATA	10	10	A = B	A = B	A = B	A = B	A = B
AGAAAGGGAC	0.02808	0.14619	0.088966	0.14	0.31					AGAAAGGGAC	3	9	A = B	A = B	A = B	A = B	A = B
AGAAAGGGGC	0.187469	1	0.574289	0.67	0.55					AGAAAGGGGC	1	2	A = B	A = B	A = B	A = B	A = B
AGAAATAAAC	0.009274	0.03913	0.02109	0.02	0.1					AGAAATAAAC	1	8	A ~= B	A = B	A = B	A = B	A ~= B
AGAAATAAAG	0.027537	0.272699	0.241741	0.56	0.53					AGAAATAAAG	22	31	A = B	A = B	A = B	A = B	A = B
AGAAATAAAT	0.003866	0.012006	0.011206	0.11	0.1					AGAAATAAAT	13	3	A ~= B	A = B	A = B	A = B	A ~= B
AGAAATAAGG	0.000868	0.003433	0.002541	0	0.03					AGAAATAAGG	1	12	A ~= B	A ~= B	A ~= B	A ~= B	A ~= B
AGAAATACCA	1e-06	3e-06	6e-06	0.01	0					AGAAATACCA	30	4	A ~= B	A ~= B	A ~= B	A ~= B	A ~= B
AGAAATACTT	0.184117	0.621647	0.553179	0.55	0.6					AGAAATACTT	2	1	A = B	A = B	A = B	A = B	A = B
AGAAATCACT	0.029206	0.181423	0.163283	0.16	0.31					AGAAATCACT	17	10	A = B	A = B	A = B	A = B	A = B
AGAAATGGGC	0.000255	0.000983	0.000894	0.01	0.17					AGAAATGGGC	1	14	A ~= B	A ~= B	A ~= B	A ~= B	A = B
AGAAATGTAT	0.075725	0.419926	0.387245	0.49	0.59					AGAAATGTAT	8	5	A = B	A = B	A = B	A = B	A = B
AGAAATGTTG	0.103422	0.754005	0.545876	0.55	0.6					AGAAATGTTG	4	6	A = B	A = B	A = B	A = B	A = B
AGAACAAAAC	0.000109	0.000981	0.000858	0.35	0.25					AGAACAAAAC	116	72	A ~= B	A ~= B	A ~= B	A = B	A = B
AGAACAAATA	0.036433	0.179845	0.101073	0.12	0.28					AGAACAAATA	2	7	A = B	A = B	A = B	A = B	A = B
AGAACACAGT	0.006689	0.025381	0.022814	0.22	0.36					AGAACACAGT	15	5	A ~= B	A = B	A = B	A = B	A = B
AGAACAGAAA	0.080746	0.823944	0.684093	0.68	0.81					AGAACAGAAA	9	11	A = B	A = B	A = B	A = B	A = B
AGAACAGACT	0.019365	0.074345	0.065412	0.15	0.2					AGAACAGACT	11	4	A = B	A = B	A = B	A = B	A = B
AGAACCTGAA	0.075337	0.214596	0.173237	0.18	0.29					AGAACCTGAA	4	1	A = B	A = B	A = B	A = B	A = B
AGAACCTTAA	5e-06	2.1e-05	2.3e-05	0.11	0.43					AGAACCTTAA	48	15	A ~= B	A ~= B	A ~= B	A = B	A = B
AGAACCTTCC	0	0	0	0.01	0.08					AGAACCTTCC	85	20	A ~= B	A ~= B	A ~= B	A ~= B	A ~= B
AGAACCTTTG	0.018528	0.149482	0.132069	0.39	0.53					AGAACCTTTG	29	19	A = B	A = B	A = B	A = B	A = B
AGAACGCATT	0.008577	0.038665	0.022711	0.19	0.5					AGAACGCATT	2	10	A ~= B	A = B	A = B	A = B	A = B
AGAACTAGAA	0.126107	0.62506	0.326101	0.41	0.64					AGAACTAGAA	1	3	A = B	A = B	A = B	A = B	A = B
AGAAGACTCT	0.247724	1	0.989819	0.99	0.97					AGAAGACTCT	1	1	A = B	A = B	A = B	A = B	A = B
AGAAGATCTG	0.011612	0.07079	0.062407	0.23	0.35					AGAAGATCTG	24	13	A = B	A = B	A = B	A = B	A = B
AGAAGATTTA	0	0	0	0	0					AGAAGATTTA	36	3	A ~= B	A ~= B	A ~= B	A ~= B	A ~= B
AGAAGCTCCA	0.184117	0.621647	0.553179	0.55	0.58					AGAAGCTCCA	2	1	A = B	A = B	A = B	A = B	A = B
AGAAGGAGAG	0.079098	0.284741	0.246939	0.42	0.18					AGAAGGAGAG	5	2	A = B	A = B	A = B	A = B	A = B
AGAAGGATCG	0.13423	0.724162	0.687791	0.58	0.49					AGAAGGATCG	4	3	A = B	A = B	A = B	A = B	A = B
AGAAGGATGC	0.092418	0.790645	0.616521	0.62	0.71					AGAAGGATGC	6	8	A = B	A = B	A = B	A = B	A = B
AGAAGGCCAG	0.121637	0.370549	0.308635	0.31	0.36					AGAAGGCCAG	3	1	A = B	A = B	A = B	A = B	A = B
AGAAGGCCTG	0.00836	0.041152	0.036496	0.06	0.26					AGAAGGCCTG	20	9	A ~= B	A = B	A = B	A = B	A = B
AGAAGGCGGT	0.022976	0.109516	0.061634	0.13	0.24					AGAAGGCGGT	2	8	A = B	A = B	A = B	A = B	A = B
AGAAGGCTGC	0.098126	1	0.823329	0.82	0.89					AGAAGGCTGC	7	8	A = B	A = B	A = B	A = B	A = B
AGAAGGGCGT	0.121637	0.370549	0.308635	0.35	0.47					AGAAGGGCGT	3	1	A = B	A = B	A = B	A = B	A = B
AGAAGGTCTA	0.000202	0.000468	0.000695	0.06	0.1					AGAAGGTCTA	14	1	A ~= B	A ~= B	A ~= B	A = B	A ~= B
AGAAGTACTG	0.045484	0.259188	0.235437	0.48	0.55					AGAAGTACTG	12	7	A = B	A = B	A = B	A = B	A = B
AGAAGTAGTG	0.121637	0.370549	0.308635	0.35	0.47					AGAAGTAGTG	3	1	A = B	A = B	A = B	A = B	A = B
AGAAGTATAG	0.005142	0.023015	0.020576	0.3	0.59					AGAAGTATAG	20	8	A ~= B	A = B	A = B	A = B	A = B
AGAAGTGTCC	0.045918	0.282292	0.257425	0.22	0.36					AGAAGTGTCC	13	8	A = B	A = B	A = B	A = B	A = B
AGAATAAAAT	0.069469	0.499857	0.46685	0.61	0.59					AGAATAAAAT	11	8	A = B	A = B	A = B	A = B	A = B
AGAATAAAGA	0.126107	0.62506	0.326101	0.42	0.55					AGAATAAAGA	1	3	A = B	A = B	A = B	A = B	A = B
AGAATAAATA	0.185778	1	0.985602	0.99	0.92					AGAATAAATA	2	2	A = B	A = B	A = B	A = B	A = B
AGAATAAATC	0	1e-06	1e-06	0.19	0.62					AGAATAAATC	15	57	A ~= B	A ~= B	A ~= B	A = B	A = B
AGAATAACTG	0.065826	0.717973	0.67844	0.99	0.28					AGAATAACTG	16	14	A = B	A = B	A = B	A = B	A = B
AGAATAAGAG	0.184117	0.621647	0.553179	0.66	0.84					AGAATAAGAG	2	1	A = B	A = B	A = B	A = B	A = B
AGAATACCTT	0.013459	0.111976	0.098148	0.22	0.4					AGAATACCTT	22	35	A = B	A = B	A = B	A = B	A = B
AGAATAGATA	0.121637	0.370549	0.308635	0.33	0.5					AGAATAGATA	3	1	A = B	A = B	A = B	A = B	A = B
AGAATATATG	0.247724	1	0.989819	0.99	0.9					AGAATATATG	1	1	A = B	A = B	A = B	A = B	A = B
AGAATATCAG	0.019855	0.181856	0.160339	0.38	0.51					AGAATATCAG	33	23	A = B	A = B	A = B	A = B	A = B
AGAATATTTT	0.153418	0.684731	0.640207	0.64	0.79					AGAATATTTT	3	2	A = B	A = B	A = B	A = B	A = B
AGAATGAAAC	0.002453	0.005931	0.006076	0.15	0.22					AGAATGAAAC	10	1	A ~= B	A ~= B	A ~= B	A = B	A = B
AGAATGGAGC	0.156212	1	0.669338	0.7	0.5					AGAATGGAGC	2	3	A = B	A = B	A = B	A = B	A = B
AGAATGTACG	0.028339	0.125105	0.062036	0.08	0.2					AGAATGTACG	1	6	A = B	A = B	A = B	A = B	A = B
AGAATTACAG	0.009274	0.03913	0.02109	0.02	0.12					AGAATTACAG	1	8	A ~= B	A = B	A = B	A = B	A = B
AGAATTATGG	0.060888	0.581672	0.544707	0.65	0.66					AGAATTATGG	16	13	A = B	A = B	A = B	A = B	A = B
AGAATTGTGT	0.056628	0.400994	0.370695	0.6	0.57					AGAATTGTGT	13	9	A = B	A = B	A = B	A = B	A = B
AGAATTTGAA	0.05324	0.469626	0.435531	0.59	0.59					AGAATTTGAA	17	13	A = B	A = B	A = B	A = B	A = B
AGAATTTGGT	0.185778	1	0.985602	0.99	0.66					AGAATTTGGT	2	2	A = B	A = B	A = B	A = B	A = B
AGAATTTTCT	0.103422	0.754005	0.545876	0.6	0.7					AGAATTTTCT	4	6	A = B	A = B	A = B	A = B	A = B
AGACAAAATT	0.154802	1	0.982367	0.98	0.38					AGACAAAATT	3	3	A = B	A = B	A = B	A = B	A = B
AGACAAGCTG	0.006141	0.038561	0.033542	0.18	0.2					AGACAAGCTG	30	16	A ~= B	A = B	A = B	A = B	A = B
AGACAAGTTT	0.002796	0.018967	0.016907	0.11	0.38					AGACAAGTTT	23	43	A ~= B	A = B	A = B	A = B	A = B
AGACAATTTT	0.126107	0.62506	0.326101	0.39	0.56					AGACAATTTT	1	3	A = B	A = B	A = B	A = B	A = B
AGACACATCG	0.153418	0.684731	0.640207	0.64	0.81					AGACACATCG	3	2	A = B	A = B	A = B	A = B	A = B
AGACAGAGAA	0.126107	0.62506	0.326101	0.4	0.73					AGACAGAGAA	1	3	A = B	A = B	A = B	A = B	A = B
AGACAGAGTG	0.069957	0.698802	0.661195	0.89	0.43					AGACAGAGTG	14	12	A = B	A = B	A = B	A = B	A = B
AGACAGATTG	0.110326	0.72665	0.49548	0.52	0.72					AGACAGATTG	3	5	A = B	A = B	A = B	A = B	A = B
AGACAGTAAT	0.080511	1	0.868745	0.84	0.88					AGACAGTAAT	11	12	A = B	A = B	A = B	A = B	A = B
AGACAGTCAT	0.024203	0.159485	0.142827	0.6	0.85					AGACAGTCAT	20	12	A = B	A = B	A = B	A = B	A = B
AGACATTGTA	0	0	0	0	0.01					AGACATTGTA	4	42	A ~= B	A ~= B	A ~= B	A ~= B	A ~= B
AGACCAAAGT	0.038887	1	0.927386	0.86	0.93					AGACCAAAGT	51	51	A = B	A = B	A = B	A = B	A = B
AGACCCCACC	0.185778	1	0.985602	0.99	0.93					AGACCCCACC	2	2	A = B	A = B	A = B	A = B	A = B
AGACCTCACT	0.187469	1	0.574289	0.59	0.42					AGACCTCACT	1	2	A = B	A = B	A = B	A = B	A = B
AGACCTCCTT	0.008283	0.050394	0.038414	0.35	0.72					AGACCTCCTT	10	22	A ~= B	A = B	A = B	A = B	A = B
AGACCTGTAA	0.084153	0.814663	0.664908	0.66	0.74					AGACCTGTAA	8	10	A = B	A = B	A = B	A = B	A = B
AGACGCTGTC	0.000261	0.001212	0.00104	0.13	0.3					AGACGCTGTC	8	28	A ~= B	A ~= B	A ~= B	A = B	A = B
AGACGCTTCT	0.008087	0.045364	0.03995	0.22	0.29					AGACGCTTCT	24	12	A ~= B	A = B	A = B	A = B	A = B
AGACTAACAC	0.079785	1	0.964742	0.98	0.99					AGACTAACAC	12	12	A = B	A = B	A = B	A = B	A = B
AGACTAGGGG	0.102805	0.788739	0.756639	0.78	0.59					AGACTAGGGG	7	6	A = B	A = B	A = B	A = B	A = B
AGACTATATT	0.013339	0.061773	0.054857	0.34	0.48					AGACTATATT	16	7	A = B	A = B	A = B	A = B	A = B
AGACTCTGAT	0.247724	1	0.989819	0.99	0.9					AGACTCTGAT	1	1	A = B	A = B	A = B	A = B	A = B
AGACTCTTGA	0.153418	0.684731	0.640207	0.67	0.77					AGACTCTTGA	3	2	A = B	A = B	A = B	A = B	A = B
AGACTGACAG	0.06205	0.387928	0.261225	0.26	0.46					AGACTGACAG	4	8	A = B	A = B	A = B	A = B	A = B
AGACTGGAAG	0.121637	0.370549	0.308635	0.34	0.44					AGACTGGAAG	3	1	A = B	A = B	A = B	A = B	A = B
AGACTGGGTT	0.247724	1	0.989819	0.99	0.91					AGACTGGGTT	1	1	A = B	A = B	A = B	A = B	A = B
AGACTTAAAG	0.079937	0.581256	0.423967	0.67	0.73					AGACTTAAAG	5	8	A = B	A = B	A = B	A = B	A = B
AGAGAAATTT	8.7e-05	0.000291	0.000335	0.01	0.05					AGAGAAATTT	26	6	A ~= B	A ~= B	A ~= B	A ~= B	A ~= B
AGAGAACGGG	0.011825	0.05751	0.035341	0.21	0.73					AGAGAACGGG	3	11	A = B	A = B	A = B	A = B	A = B
AGAGAAGGAA	0.247724	1	0.989819	0.99	0.98					AGAGAAGGAA	1	1	A = B	A = B	A = B	A = B	A = B
AGAGAATCAG	0.025894	0.067911	0.055648	0.06	0.16					AGAGAATCAG	6	1	A = B	A = B	A = B	A = B	A = B
AGAGACAAGC	0.247724	1	0.989819	0.99	0.99					AGAGACAAGC	1	1	A = B	A = B	A = B	A = B	A = B
AGAGACAAGT	0.079098	0.284741	0.246939	0.48	0.7					AGAGACAAGT	5	2	A = B	A = B	A = B	A = B	A = B
AGAGACTCTT	0.020619	0.063145	0.054106	0.06	0.17					AGAGACTCTT	8	2	A = B	A = B	A = B	A = B	A = B
AGAGAGAAAC	0.008577	0.038665	0.022711	0.07	0.44					AGAGAGAAAC	2	10	A ~= B	A = B	A = B	A = B	A = B
AGAGAGAGAA	0.005199	0.021534	0.01237	0.03	0.27					AGAGAGAGAA	1	9	A ~= B	A = B	A = B	A = B	A = B
AGAGAGAGAG	0.121637	0.370549	0.308635	0.33	0.45					AGAGAGAGAG	3	1	A = B	A = B	A = B	A = B	A = B
AGAGAGGGAG	0.01634	0.0704	0.036091	0.06	0.33					AGAGAGGGAG	1	7	A = B	A = B	A = B	A = B	A = B
AGAGAGGGGC	0.048147	0.218863	0.107188	0.18	0.3					AGAGAGGGGC	1	5	A = B	A = B	A = B	A = B	A = B
AGAGAGTTCA	0.114025	0.44899	0.401674	0.48	0.75					AGAGAGTTCA	4	2	A = B	A = B	A = B	A = B	A = B
AGAGATTTTG	0.154802	1	0.982367	0.97	0.94					AGAGATTTTG	3	3	A = B	A = B	A = B	A = B	A = B
AGAGATTTTT	0.106415	0.503989	0.463766	0.51	0.5					AGAGATTTTT	5	3	A = B	A = B	A = B	A = B	A = B
AGAGCAAACC	0.015056	0.061387	0.054355	0.06	0.21					AGAGCAAACC	13	5	A = B	A = B	A = B	A = B	A = B
AGAGCAAGTA	5e-05	0.00024	0.000229	0.08	0.26					AGAGCAAGTA	44	16	A ~= B	A ~= B	A ~= B	A = B	A = B
AGAGCAGGGC	0.184117	0.621647	0.553179	0.55	0.58					AGAGCAGGGC	2	1	A = B	A = B	A = B	A = B	A = B
AGAGCAGTAG	0.025198	0.089519	0.077834	0.46	0.44					AGAGCAGTAG	9	3	A = B	A = B	A = B	A = B	A = B
AGAGCCCTAC	0.187469	1	0.574289	0.71	0.65					AGAGCCCTAC	1	2	A = B	A = B	A = B	A = B	A = B
AGAGCCCTAG	0.014537	0.10884	0.095616	0.37	0.38					AGAGCCCTAG	29	18	A = B	A = B	A = B	A = B	A = B
AGAGCTCACT	0.02808	0.14619	0.088966	0.09	0.22					AGAGCTCACT	3	9	A = B	A = B	A = B	A = B	A = B
AGAGCTGATG	0.184117	0.621647	0.553179	0.55	0.56					AGAGCTGATG	2	1	A = B	A = B	A = B	A = B	A = B
AGAGCTTTCC	0.03329	0.106316	0.090301	0.11	0.24					AGAGCTTTCC	7	2	A = B	A = B	A = B	A = B	A = B
AGAGGATGTA	0.015056	0.061387	0.054355	0.42	0.57					AGAGGATGTA	13	5	A = B	A = B	A = B	A = B	A = B
AGAGGGAAAT	0.185778	1	0.985602	0.99	0.93					AGAGGGAAAT	2	2	A = B	A = B	A = B	A = B	A = B
AGAGGGAAGG	0.184117	0.621647	0.553179	0.66	0.84					AGAGGGAAGG	2	1	A = B	A = B	A = B	A = B	A = B
AGAGGGTGAA	0.000502	0.002653	0.002306	0.02	0.27					AGAGGGTGAA	14	36	A ~= B	A ~= B	A ~= B	A = B	A = B
AGAGGTGTTT	0.153418	0.684731	0.640207	0.85	0.22					AGAGGTGTTT	3	2	A = B	A = B	A = B	A = B	A = B
AGAGGTTTTG	0.185778	1	0.985602	0.99	0.65					AGAGGTTTTG	2	2	A = B	A = B	A = B	A = B	A = B
AGAGTGCCTA	0.184117	0.621647	0.553179	0.66	0.84					AGAGTGCCTA	2	1	A = B	A = B	A = B	A = B	A = B
AGAGTGCCTG	0.079098	0.284741	0.246939	0.54	0.64					AGAGTGCCTG	5	2	A = B	A = B	A = B	A = B	A = B
AGAGTGTTAT	0.187469	1	0.574289	0.57	0.74					AGAGTGTTAT	1	2	A = B	A = B	A = B	A = B	A = B
AGAGTTGAAA	0.184117	0.621647	0.553179	0.55	0.56					AGAGTTGAAA	2	1	A = B	A = B	A = B	A = B	A = B
AGATAAAGTT	0.185778	1	0.985602	0.96	0.74					AGATAAAGTT	2	2	A = B	A = B	A = B	A = B	A = B
AGATAACACA	0.047553	0.686851	0.637305	0.67	0.76					AGATAACACA	29	26	A = B	A = B	A = B	A = B	A = B
AGATAATGTT	0.056628	0.400994	0.370695	0.41	0.51					AGATAATGTT	13	9	A = B	A = B	A = B	A = B	A = B
AGATAGATGT	0.126107	0.62506	0.326101	0.35	0.68					AGATAGATGT	1	3	A = B	A = B	A = B	A = B	A = B
AGATATGCAC	0.118216	0.687575	0.426945	0.53	0.77					AGATATGCAC	2	4	A = B	A = B	A = B	A = B	A = B
AGATCAGAGA	0.185778	1	0.985602	0.99	0.91					AGATCAGAGA	2	2	A = B	A = B	A = B	A = B	A = B
AGATCAGGTC	0.044794	0.121692	0.09789	0.13	0.22					AGATCAGGTC	5	1	A = B	A = B	A = B	A = B	A = B
AGATCCTACT	0.013583	0.077806	0.068924	0.13	0.21					AGATCCTACT	21	11	A = B	A = B	A = B	A = B	A = B
AGATCCTCTA	0.03329	0.106316	0.090301	0.17	0.26					AGATCCTCTA	7	2	A = B	A = B	A = B	A = B	A = B
AGATCTACAA	0.156212	1	0.669338	0.67	0.78					AGATCTACAA	2	3	A = B	A = B	A = B	A = B	A = B
AGATCTGATG	0.083498	0.453256	0.266968	0.47	0.42					AGATCTGATG	2	5	A = B	A = B	A = B	A = B	A = B
AGATGACTCA	0.122997	1	0.759392	0.84	0.59					AGATGACTCA	4	5	A = B	A = B	A = B	A = B	A = B
AGATGCCCTT	0.07771	0.607459	0.459489	0.62	0.66					AGATGCCCTT	6	9	A = B	A = B	A = B	A = B	A = B
AGATGGTATA	0.000182	0.000686	0.000705	0.11	0.31					AGATGGTATA	28	8	A ~= B	A ~= B	A ~= B	A = B	A = B
AGATGTGAGT	0.154802	1	0.982367	0.99	0.71					AGATGTGAGT	3	3	A = B	A = B	A = B	A = B	A = B
AGATGTGTGA	0.247724	1	0.989819	0.99	0.94					AGATGTGTGA	1	1	A = B	A = B	A = B	A = B	A = B
AGATGTGTGG	0.000881	0.005047	0.004374	0.18	0.35					AGATGTGTGG	39	18	A ~= B	A ~= B	A ~= B	A = B	A = B
AGATGTTTGG	0.079098	0.284741	0.246939	0.6	0.38					AGATGTTTGG	5	2	A = B	A = B	A = B	A = B	A = B
AGATTAAAAC	0.247724	1	0.989819	0.99	0.91					AGATTAAAAC	1	1	A = B	A = B	A = B	A = B	A = B
AGATTACTGA	0.002053	0.006739	0.006454	0.05	0.05					AGATTACTGA	16	4	A ~= B	A ~= B	A ~= B	A = B	A ~= B
AGATTATATG	0.027163	0.148259	0.132851	0.37	0.33					AGATTATATG	15	8	A = B	A = B	A = B	A = B	A = B
AGATTCAAAC	0.000165	0.001009	0.001034	0.24	0.52					AGATTCAAAC	74	40	A ~= B	A ~= B	A ~= B	A = B	A = B
AGATTGATAT	0.184117	0.621647	0.553179	0.66	0.83					AGATTGATAT	2	1	A = B	A = B	A = B	A = B	A = B
AGATTGCTGT	0.077673	0.383529	0.350044	0.35	0.52					AGATTGCTGT	7	4	A = B	A = B	A = B	A = B	A = B
AGATTTCTTG	0.136674	1	0.723257	0.76	0.33					AGATTTCTTG	3	4	A = B	A = B	A = B	A = B	A = B
AGATTTGCTT	0.187469	1	0.574289	0.57	0.72					AGATTTGCTT	1	2	A = B	A = B	A = B	A = B	A = B
AGATTTGGGT	0.079091	0.339468	0.304366	0.36	0.38					AGATTTGGGT	6	3	A = B	A = B	A = B	A = B	A = B
AGATTTTCTC	0.083491	0.50797	0.330565	0.34	0.48					AGATTTTCTC	3	6	A = B	A = B	A = B	A = B	A = B
AGCAAAACTG	0.185778	1	0.985602	0.99	0.97					AGCAAAACTG	2	2	A = B	A = B	A = B	A = B	A = B
AGCAAAATAA	0.002837	0.012784	0.008518	0.01	0.06					AGCAAAATAA	3	14	A ~= B	A = B	A ~= B	A ~= B	A ~= B
AGCAAACTGA	0	0	0	0.04	0.1					AGCAAACTGA	57	15	A ~= B	A ~= B	A ~= B	A = B	A ~= B
AGCAAAGATA	0.036433	0.179845	0.101073	0.1	0.24					AGCAAAGATA	2	7	A = B	A = B	A = B	A = B	A = B
AGCAAATATG	0.055419	0.608084	0.526457	0.76	0.64					AGCAAATATG	15	19	A = B	A = B	A = B	A = B	A = B
AGCAACTTAA	0.184117	0.621647	0.553179	0.55	0.55					AGCAACTTAA	2	1	A = B	A = B	A = B	A = B	A = B
AGCAAGAAAC	0.023173	0.208401	0.185243	0.67	0.51					AGCAAGAAAC	30	21	A = B	A = B	A = B	A = B	A = B
AGCAAGCCCC	0.110326	0.72665	0.49548	0.49	0.68					AGCAAGCCCC	3	5	A = B	A = B	A = B	A = B	A = B
AGCAAGTCAA	0.187469	1	0.574289	0.57	0.68					AGCAAGTCAA	1	2	A = B	A = B	A = B	A = B	A = B
AGCAAGTCTC	0.035753	0.206299	0.186302	0.21	0.33					AGCAAGTCTC	14	8	A = B	A = B	A = B	A = B	A = B
AGCAAGTGTC	0.126107	0.62506	0.326101	0.51	0.39					AGCAAGTGTC	1	3	A = B	A = B	A = B	A = B	A = B
AGCAATCTTT	0.094048	0.577737	0.542766	0.54	0.63					AGCAATCTTT	7	5	A = B	A = B	A = B	A = B	A = B
AGCAATTTCA	0.025894	0.067911	0.055648	0.06	0.16					AGCAATTTCA	6	1	A = B	A = B	A = B	A = B	A = B
AGCACAAAAA	0.247724	1	0.989819	0.99	0.97					AGCACAAAAA	1	1	A = B	A = B	A = B	A = B	A = B
AGCACATTTG	0.012815	0.102399	0.089239	0.21	0.25					AGCACATTTG	33	21	A = B	A = B	A = B	A = B	A = B
AGCACCAGAA	0.009274	0.03913	0.02109	0.12	0.44					AGCACCAGAA	1	8	A ~= B	A = B	A = B	A = B	A = B
AGCACCCACC	0.247724	1	0.989819	0.99	0.94					AGCACCCACC	1	1	A = B	A = B	A = B	A = B	A = B
AGCACCTCCA	0	0	0	0.38	0.66					AGCACCTCCA	592	430	A ~= B	A ~= B	A ~= B	A = B	A = B
AGCACTCTGC	0.247724	1	0.989819	0.99	0.96					AGCACTCTGC	1	1	A = B	A = B	A = B	A = B	A = B
AGCACTGCTG	0.036433	0.179845	0.101073	0.13	0.28					AGCACTGCTG	2	7	A = B	A = B	A = B	A = B	A = B
AGCACTGTAC	0.00829	0.029513	0.026409	0.38	0.17					AGCACTGTAC	13	4	A ~= B	A = B	A = B	A = B	A = B
AGCACTTTTG	0.060537	1	0.953368	0.99	0.75					AGCACTTTTG	21	21	A = B	A = B	A = B	A = B	A = B
AGCAGAGAAC	0.184117	0.621647	0.553179	0.68	0.88					AGCAGAGAAC	2	1	A = B	A = B	A = B	A = B	A = B
AGCAGAGAAG	0.187469	1	0.574289	0.57	0.62					AGCAGAGAAG	1	2	A = B	A = B	A = B	A = B	A = B
AGCAGAGACA	0.247724	1	0.989819	0.99	0.96					AGCAGAGACA	1	1	A = B	A = B	A = B	A = B	A = B
AGCAGAGAGT	0.247724	1	0.989819	0.99	0.91					AGCAGAGAGT	1	1	A = B	A = B	A = B	A = B	A = B
AGCAGAGCCC	0.153418	0.684731	0.640207	0.78	0.46					AGCAGAGCCC	3	2	A = B	A = B	A = B	A = B	A = B
AGCAGAGCGA	0.000141	0.000362	0.0005	0.25	0.41					AGCAGAGCGA	17	2	A ~= B	A ~= B	A ~= B	A = B	A = B
AGCAGATCAG	0	0	0	0.15	0.37					AGCAGATCAG	105	19	A ~= B	A ~= B	A ~= B	A = B	A = B
AGCAGCCGCT	0.185778	1	0.985602	0.77	0.36					AGCAGCCGCT	2	2	A = B	A = B	A = B	A = B	A = B
AGCAGCCTTT	0.092667	1	0.837303	0.91	0.55					AGCAGCCTTT	8	9	A = B	A = B	A = B	A = B	A = B
AGCAGCGTGG	0.079937	0.581256	0.423967	0.55	0.69					AGCAGCGTGG	5	8	A = B	A = B	A = B	A = B	A = B
AGCAGCTCAA	0.247724	1	0.989819	0.99	0.95					AGCAGCTCAA	1	1	A = B	A = B	A = B	A = B	A = B
AGCAGGGATA	0.025894	0.067911	0.055648	0.06	0.16					AGCAGGGATA	6	1	A = B	A = B	A = B	A = B	A = B
AGCAGGGCTC	0	0	0	0	0.02					AGCAGGGCTC	78	15	A ~= B	A ~= B	A ~= B	A ~= B	A ~= B
AGCATCTGAA	0.154802	1	0.982367	0.79	0.3					AGCATCTGAA	3	3	A = B	A = B	A = B	A = B	A = B
AGCCAAAAAA	0.015029	0.152016	0.143064	0.43	0.76					AGCCAAAAAA	34	48	A = B	A = B	A = B	A = B	A = B
AGCCAAATAA	0.104677	1	0.806588	0.81	0.86					AGCCAAATAA	6	7	A = B	A = B	A = B	A = B	A = B
AGCCAAGCAA	0.247724	1	0.989819	0.99	0.91					AGCCAAGCAA	1	1	A = B	A = B	A = B	A = B	A = B
AGCCAATAAA	0.126107	0.62506	0.326101	0.32	0.46					AGCCAATAAA	1	3	A = B	A = B	A = B	A = B	A = B
AGCCAATTAA	0.031382	0.302889	0.263388	0.26	0.46					AGCCAATTAA	19	27	A = B	A = B	A = B	A = B	A = B
AGCCACAAAC	7.4e-05	0.000277	0.000317	0.02	0.12					AGCCACAAAC	1	16	A ~= B	A ~= B	A ~= B	A = B	A = B
AGCCACAGCG	0.036433	0.179845	0.101073	0.14	0.44					AGCCACAGCG	2	7	A = B	A = B	A = B	A = B	A = B
AGCCACCTGG	0.000456	0.002129	0.001741	0.17	0.37					AGCCACCTGG	7	25	A ~= B	A ~= B	A ~= B	A = B	A = B
AGCCAGCCTA	0.036433	0.179845	0.101073	0.15	0.25					AGCCAGCCTA	2	7	A = B	A = B	A = B	A = B	A = B
AGCCAGGCCT	0.247724	1	0.989819	0.99	0.94					AGCCAGGCCT	1	1	A = B	A = B	A = B	A = B	A = B
AGCCAGGGAA	0.154802	1	0.982367	0.98	0.9					AGCCAGGGAA	3	3	A = B	A = B	A = B	A = B	A = B
AGCCCACAGA	0.247724	1	0.989819	0.99	0.94					AGCCCACAGA	1	1	A = B	A = B	A = B	A = B	A = B
AGCCCAGGAG	0.031925	0.33276	0.296294	0.88	0.46					AGCCCAGGAG	22	30	A = B	A = B	A = B	A = B	A = B
AGCCCCAGAG	0.08801	0.803745	0.642696	0.64	0.75					AGCCCCAGAG	7	9	A = B	A = B	A = B	A = B	A = B
AGCCCTCCCT	0.024429	0.345533	0.303184	0.4	0.37					AGCCCTCCCT	50	41	A = B	A = B	A = B	A = B	A = B
AGCCCTGGCT	0.120797	0.751765	0.718535	0.72	0.78					AGCCCTGGCT	5	4	A = B	A = B	A = B	A = B	A = B
AGCCCTTCCT	0.096371	0.801959	0.769401	0.84	0.9					AGCCCTTCCT	8	7	A = B	A = B	A = B	A = B	A = B
AGCCCTTTTT	0.038142	0.142523	0.124157	0.11	0.17					AGCCCTTTTT	8	3	A = B	A = B	A = B	A = B	A = B
AGCCGGGATG	0.055815	0.420571	0.389378	0.44	0.57					AGCCGGGATG	14	10	A = B	A = B	A = B	A = B	A = B
AGCCGGGCTT	0.001349	0.013414	0.011703	0.51	0.83					AGCCGGGCTT	58	90	A ~= B	A = B	A = B	A = B	A = B
AGCCGTGTAT	0.023444	0.221328	0.19545	0.22	0.34					AGCCGTGTAT	22	32	A = B	A = B	A = B	A = B	A = B
AGCCTCAAAA	0.030785	0.280768	0.239582	0.31	0.52					AGCCTCAAAA	17	25	A = B	A = B	A = B	A = B	A = B
AGCCTCACAG	0.114025	0.44899	0.401674	0.58	0.31					AGCCTCACAG	4	2	A = B	A = B	A = B	A = B	A = B
AGCCTCGGCC	0.247724	1	0.989819	0.99	0.9					AGCCTCGGCC	1	1	A = B	A = B	A = B	A = B	A = B
AGCCTCTCAA	0.036433	0.179845	0.101073	0.2	0.51					AGCCTCTCAA	2	7	A = B	A = B	A = B	A = B	A = B
AGCCTCTGCC	0.01634	0.0704	0.036091	0.13	0.36					AGCCTCTGCC	1	7	A = B	A = B	A = B	A = B	A = B
AGCCTGACTG	0.035906	0.324729	0.273087	0.4	0.62					AGCCTGACTG	15	22	A = B	A = B	A = B	A = B	A = B
AGCCTGCAGA	0.017632	0.13231	0.116994	0.26	0.31					AGCCTGCAGA	27	17	A = B	A = B	A = B	A = B	A = B
AGCCTGCTCA	0.060175	0.343947	0.216296	0.59	0.89					AGCCTGCTCA	3	7	A = B	A = B	A = B	A = B	A = B
AGCCTGGACT	0.028317	0.306862	0.279275	0.39	0.56					AGCCTGGACT	26	35	A = B	A = B	A = B	A = B	A = B
AGCCTGGGCC	0.083261	1	0.966242	0.93	0.76					AGCCTGGGCC	11	11	A = B	A = B	A = B	A = B	A = B
AGCCTTGACC	0.008577	0.038665	0.022711	0.29	0.32					AGCCTTGACC	2	10	A ~= B	A = B	A = B	A = B	A = B
AGCCTTGGTA	0.247724	1	0.989819	0.99	0.97					AGCCTTGGTA	1	1	A = B	A = B	A = B	A = B	A = B
AGCCTTTCAT	0.055984	0.222503	0.195837	0.3	0.41					AGCCTTTCAT	7	3	A = B	A = B	A = B	A = B	A = B
AGCCTTTCCG	0.09101	0.812976	0.779668	0.76	0.79					AGCCTTTCCG	9	8	A = B	A = B	A = B	A = B	A = B
AGCCTTTGTT	4.9e-05	0.000171	0.000198	0.31	0.64					AGCCTTTGTT	29	7	A ~= B	A ~= B	A ~= B	A = B	A = B
AGCGATATTT	0.002071	0.011641	0.009394	0.43	0.58					AGCGATATTT	12	29	A ~= B	A = B	A ~= B	A = B	A = B
AGCGATGGAG	0.059079	0.557612	0.460211	0.68	0.42					AGCGATGGAG	11	15	A = B	A = B	A = B	A = B	A = B
AGCGCAGCTG	0.185778	1	0.985602	0.99	0.97					AGCGCAGCTG	2	2	A = B	A = B	A = B	A = B	A = B
AGCGCCTTCC	0.094048	0.577737	0.542766	0.56	0.71					AGCGCCTTCC	7	5	A = B	A = B	A = B	A = B	A = B
AGCGCTGAAA	0.156212	1	0.669338	0.64	0.63					AGCGCTGAAA	2	3	A = B	A = B	A = B	A = B	A = B
AGCGCTGATG	0.05815	0.604791	0.5659	0.82	0.65					AGCGCTGATG	18	15	A = B	A = B	A = B	A = B	A = B
AGCGGCCGCG	0.154802	1	0.982367	0.96	0.92					AGCGGCCGCG	3	3	A = B	A = B	A = B	A = B	A = B
AGCGGCTACA	0.247724	1	0.989819	0.99	0.63					AGCGGCTACA	1	1	A = B	A = B	A = B	A = B	A = B
AGCGTCCGGT	0.002148	0.014188	0.012706	0.02	0.08					AGCGTCCGGT	23	44	A ~= B	A = B	A = B	A = B	A ~= B
AGCGTGTGAT	0.021119	0.174931	0.147671	0.29	0.28					AGCGTGTGAT	17	27	A = B	A = B	A = B	A = B	A = B
AGCGTTTCTG	0.083491	0.50797	0.330565	0.38	0.58					AGCGTTTCTG	3	6	A = B	A = B	A = B	A = B	A = B
AGCTAAATAA	0.187469	1	0.574289	0.57	0.69					AGCTAAATAA	1	2	A = B	A = B	A = B	A = B	A = B
AGCTAAGCAA	0.111721	1	0.975065	0.96	0.79					AGCTAAGCAA	6	6	A = B	A = B	A = B	A = B	A = B
AGCTAAGTTT	0.08117	0.644823	0.610254	0.9	0.28					AGCTAAGTTT	10	8	A = B	A = B	A = B	A = B	A = B
AGCTAATAGG	0.136674	1	0.723257	0.73	0.73					AGCTAATAGG	3	4	A = B	A = B	A = B	A = B	A = B
AGCTACAAAC	0.058361	0.328191	0.300135	0.59	0.47					AGCTACAAAC	10	6	A = B	A = B	A = B	A = B	A = B
AGCTACCACA	0.122997	1	0.759392	0.88	0.55					AGCTACCACA	4	5	A = B	A = B	A = B	A = B	A = B
AGCTACCGGG	0.154802	1	0.982367	0.97	0.47					AGCTACCGGG	3	3	A = B	A = B	A = B	A = B	A = B
AGCTAGGGAA	0.057977	0.355235	0.326524	0.45	0.5					AGCTAGGGAA	11	7	A = B	A = B	A = B	A = B	A = B
AGCTATCTGG	0.000611	0.002596	0.001999	0.2	0.61					AGCTATCTGG	3	17	A ~= B	A ~= B	A ~= B	A = B	A = B
AGCTATTCTT	0.187469	1	0.574289	0.57	0.68					AGCTATTCTT	1	2	A = B	A = B	A = B	A = B	A = B
AGCTCAATGC	0.247724	1	0.989819	0.99	0.98					AGCTCAATGC	1	1	A = B	A = B	A = B	A = B	A = B
AGCTCAGTGA	0.008577	0.038665	0.022711	0.14	0.38					AGCTCAGTGA	2	10	A ~= B	A = B	A = B	A = B	A = B
AGCTCATTGC	0.011612	0.07079	0.062407	0.29	0.63					AGCTCATTGC	24	13	A = B	A = B	A = B	A = B	A = B
AGCTCCAGAC	0.036433	0.179845	0.101073	0.17	0.45					AGCTCCAGAC	2	7	A = B	A = B	A = B	A = B	A = B
AGCTCCTGTG	0.121637	0.370549	0.308635	0.31	0.36					AGCTCCTGTG	3	1	A = B	A = B	A = B	A = B	A = B
AGCTCCTTGA	0.018208	0.133056	0.106824	0.11	0.29					AGCTCCTTGA	13	23	A = B	A = B	A = B	A = B	A = B
AGCTCTATGA	0.08117	0.644823	0.610254	0.7	0.73					AGCTCTATGA	10	8	A = B	A = B	A = B	A = B	A = B
AGCTCTGCTG	0.033972	0.265488	0.210806	0.46	0.45					AGCTCTGCTG	11	18	A = B	A = B	A = B	A = B	A = B
AGCTCTGGAA	0.004348	0.012207	0.011445	0.18	0.5					AGCTCTGGAA	11	2	A ~= B	A = B	A = B	A = B	A = B
AGCTCTTGGA	0.008283	0.050394	0.038414	0.27	0.21					AGCTCTTGGA	10	22	A ~= B	A = B	A = B	A = B	A = B
AGCTCTTGGG	0.185778	1	0.985602	0.99	0.93					AGCTCTTGGG	2	2	A = B	A = B	A = B	A = B	A = B
AGCTGAAGAC	0.187469	1	0.574289	0.57	0.67					AGCTGAAGAC	1	2	A = B	A = B	A = B	A = B	A = B
AGCTGACGGT	0.184117	0.621647	0.553179	0.55	0.55					AGCTGACGGT	2	1	A = B	A = B	A = B	A = B	A = B
AGCTGCCTAT	0.187469	1	0.574289	0.71	0.65					AGCTGCCTAT	1	2	A = B	A = B	A = B	A = B	A = B
AGCTGGATGA	0.077712	0.83196	0.700902	0.7	0.83					AGCTGGATGA	10	12	A = B	A = B	A = B	A = B	A = B
AGCTGGGATG	0.056167	0.28922	0.164907	0.32	0.64					AGCTGGGATG	2	6	A = B	A = B	A = B	A = B	A = B
AGCTGGGTTG	0.045729	0.357779	0.328508	0.36	0.49					AGCTGGGTTG	17	12	A = B	A = B	A = B	A = B	A = B
AGCTGGTTTC	0.027351	0.382964	0.339246	0.69	0.79					AGCTGGTTTC	46	38	A = B	A = B	A = B	A = B	A = B
AGCTGTATTC	4e-06	9e-06	2.8e-05	0.03	0.04					AGCTGTATTC	20	1	A ~= B	A ~= B	A ~= B	A = B	A ~= B
AGCTGTCGTA	0.120797	0.751765	0.718535	0.71	0.48					AGCTGTCGTA	5	4	A = B	A = B	A = B	A = B	A = B
AGCTGTGTAA	0.002323	0.008801	0.008163	0.03	0.07					AGCTGTGTAA	19	6	A ~= B	A ~= B	A ~= B	A = B	A ~= B
AGCTGTGTGT	0.114025	0.44899	0.401674	0.42	0.71					AGCTGTGTGT	4	2	A = B	A = B	A = B	A = B	A = B
AGCTGTTGCC	0.060175	0.343947	0.216296	0.28	0.6					AGCTGTTGCC	3	7	A = B	A = B	A = B	A = B	A = B
AGCTTACATT	0.079098	0.284741	0.246939	0.41	0.66					AGCTTACATT	5	2	A = B	A = B	A = B	A = B	A = B
AGCTTATATT	0.083498	0.453256	0.266968	0.35	0.62					AGCTTATATT	2	5	A = B	A = B	A = B	A = B	A = B
AGCTTATTGA	0.007413	0.034245	0.030467	0.03	0.12					AGCTTATTGA	19	8	A ~= B	A = B	A = B	A = B	A = B
AGCTTATTGG	0.075337	0.214596	0.173237	0.32	0.37					AGCTTATTGG	4	1	A = B	A = B	A = B	A = B	A = B
AGCTTCAGTA	0.185778	1	0.985602	0.99	0.64					AGCTTCAGTA	2	2	A = B	A = B	A = B	A = B	A = B
AGCTTCCAGC	0.048147	0.218863	0.107188	0.11	0.24					AGCTTCCAGC	1	5	A = B	A = B	A = B	A = B	A = B
AGCTTCCGCT	0.114025	0.44899	0.401674	0.4	0.52					AGCTTCCGCT	4	2	A = B	A = B	A = B	A = B	A = B
AGCTTCCTGC	0.079528	0.3751	0.186327	0.19	0.37					AGCTTCCTGC	1	4	A = B	A = B	A = B	A = B	A = B
AGCTTCCTTT	0.077673	0.383529	0.350044	0.48	0.13					AGCTTCCTTT	7	4	A = B	A = B	A = B	A = B	A = B
AGCTTGAACC	0.075337	0.214596	0.173237	0.49	0.57					AGCTTGAACC	4	1	A = B	A = B	A = B	A = B	A = B
AGCTTGGACA	0.011176	0.064168	0.045809	0.19	0.47					AGCTTGGACA	7	17	A = B	A = B	A = B	A = B	A = B
AGCTTGGCAT	0.187469	1	0.574289	0.74	0.82					AGCTTGGCAT	1	2	A = B	A = B	A = B	A = B	A = B
AGCTTGTGGC	0.005394	0.021577	0.019436	0.53	0.3					AGCTTGTGGC	17	6	A ~= B	A = B	A = B	A = B	A = B
AGCTTTAATT	0.126107	0.62506	0.326101	0.32	0.47					AGCTTTAATT	1	3	A = B	A = B	A = B	A = B	A = B
AGCTTTCCAA	0.038142	0.142523	0.124157	0.33	0.59					AGCTTTCCAA	8	3	A = B	A = B	A = B	A = B	A = B
AGCTTTGGGG	0.001463	0.008019	0.006545	0.08	0.06					AGCTTTGGGG	12	30	A ~= B	A ~= B	A ~= B	A = B	A ~= B
AGCTTTTTCA	0.247724	1	0.989819	0.99	0.97					AGCTTTTTCA	1	1	A = B	A = B	A = B	A = B	A = B
AGGAAAAGAT	0.007413	0.034245	0.030467	0.03	0.12					AGGAAAAGAT	19	8	A ~= B	A = B	A = B	A = B	A = B
AGGAAAAGCT	0.079091	0.339468	0.304366	0.29	0.42					AGGAAAAGCT	6	3	A = B	A = B	A = B	A = B	A = B
AGGAAAGCCA	0.000271	0.000828	0.000932	0	0.02					AGGAAAGCCA	20	4	A ~= B	A ~= B	A ~= B	A ~= B	A ~= B
AGGAAAGCTG	0	0	0	0.07	0.26					AGGAAAGCTG	451	198	A ~= B	A ~= B	A ~= B	A = B	A = B
AGGAAATGGA	0.185778	1	0.985602	0.99	0.63					AGGAAATGGA	2	2	A = B	A = B	A = B	A = B	A = B
AGGAAATTAA	0.187469	1	0.574289	0.57	0.67					AGGAAATTAA	1	2	A = B	A = B	A = B	A = B	A = B
AGGAACACAA	0.007394	0.03942	0.034796	0.04	0.16					AGGAACACAA	23	11	A ~= B	A = B	A = B	A = B	A = B
AGGAACCCTC	0.00125	0.005977	0.004511	0.04	0.26					AGGAACCCTC	6	21	A ~= B	A ~= B	A ~= B	A = B	A = B
AGGAACTGTA	0	0	0	0.14	0.39					AGGAACTGTA	67	11	A ~= B	A ~= B	A ~= B	A = B	A = B
AGGAACTTTT	0.121637	0.370549	0.308635	0.31	0.37					AGGAACTTTT	3	1	A = B	A = B	A = B	A = B	A = B
AGGAAGAAAC	0.184117	0.621647	0.553179	0.68	0.86					AGGAAGAAAC	2	1	A = B	A = B	A = B	A = B	A = B
AGGAAGAGCC	0.031264	0.140096	0.124497	0.22	0.31					AGGAAGAGCC	11	5	A = B	A = B	A = B	A = B	A = B
AGGAAGAGTG	0.014663	0.037423	0.031798	0.16	0.36					AGGAAGAGTG	7	1	A = B	A = B	A = B	A = B	A = B
AGGAAGCCAC	0.247724	1	0.989819	0.99	0.91					AGGAAGCCAC	1	1	A = B	A = B	A = B	A = B	A = B
AGGAAGCTGA	0.184117	0.621647	0.553179	0.66	0.83					AGGAAGCTGA	2	1	A = B	A = B	A = B	A = B	A = B
AGGAAGGAAC	0.075337	0.214596	0.173237	0.18	0.28					AGGAAGGAAC	4	1	A = B	A = B	A = B	A = B	A = B
AGGAAGGGTT	0.247724	1	0.989819	0.99	0.99					AGGAAGGGTT	1	1	A = B	A = B	A = B	A = B	A = B
AGGAAGTCCA	0.083498	0.453256	0.266968	0.3	0.5					AGGAAGTCCA	2	5	A = B	A = B	A = B	A = B	A = B
AGGAAGTGGG	0.184117	0.621647	0.553179	0.68	0.87					AGGAAGTGGG	2	1	A = B	A = B	A = B	A = B	A = B
AGGAATAAAA	0.058365	0.297604	0.270088	0.62	0.77					AGGAATAAAA	9	5	A = B	A = B	A = B	A = B	A = B
AGGAATAAAG	0.036433	0.179845	0.101073	0.1	0.25					AGGAATAAAG	2	7	A = B	A = B	A = B	A = B	A = B
AGGAATGCTT	0.028661	0.115353	0.101545	0.27	0.29					AGGAATGCTT	10	4	A = B	A = B	A = B	A = B	A = B
AGGAATGGTA	0.055572	0.764325	0.717811	0.89	0.85					AGGAATGGTA	23	21	A = B	A = B	A = B	A = B	A = B
AGGACAAAAT	0.036433	0.179845	0.101073	0.15	0.39					AGGACAAAAT	2	7	A = B	A = B	A = B	A = B	A = B
AGGACAAATA	0.112738	1	0.78593	0.75	0.59					AGGACAAATA	5	6	A = B	A = B	A = B	A = B	A = B
AGGACCAGCA	0.035753	0.206299	0.186302	0.38	0.53					AGGACCAGCA	14	8	A = B	A = B	A = B	A = B	A = B
AGGACCCACT	0.154802	1	0.982367	0.95	0.22					AGGACCCACT	3	3	A = B	A = B	A = B	A = B	A = B
AGGACCGGAA	0.118216	0.687575	0.426945	0.42	0.73					AGGACCGGAA	2	4	A = B	A = B	A = B	A = B	A = B
AGGACTCTGG	0.079528	0.3751	0.186327	0.32	0.6					AGGACTCTGG	1	4	A = B	A = B	A = B	A = B	A = B
AGGACTGGAC	0.247724	1	0.989819	0.99	0.97					AGGACTGGAC	1	1	A = B	A = B	A = B	A = B	A = B
AGGACTTTGC	0	2e-06	4e-06	0.08	0.31					AGGACTTTGC	2	27	A ~= B	A ~= B	A ~= B	A = B	A = B
AGGAGAGAAG	0.018417	0.092453	0.05626	0.18	0.51					AGGAGAGAAG	3	10	A = B	A = B	A = B	A = B	A = B
AGGAGAGAGG	0.247724	1	0.989819	0.99	0.97					AGGAGAGAGG	1	1	A = B	A = B	A = B	A = B	A = B
AGGAGATGGA	0.048147	0.218863	0.107188	0.11	0.25					AGGAGATGGA	1	5	A = B	A = B	A = B	A = B	A = B
AGGAGCAAAG	0.001356	0.008197	0.007038	0.13	0.2					AGGAGCAAAG	39	19	A ~= B	A ~= B	A ~= B	A = B	A = B
AGGAGCCGGG	0.111721	1	0.975065	0.94	0.87					AGGAGCCGGG	6	6	A = B	A = B	A = B	A = B	A = B
AGGAGCCTTA	0.084153	0.814663	0.664908	0.66	0.5					AGGAGCCTTA	8	10	A = B	A = B	A = B	A = B	A = B
AGGAGGAAGA	0.041317	0.175838	0.155796	0.39	0.49					AGGAGGAAGA	9	4	A = B	A = B	A = B	A = B	A = B
AGGAGGGAGG	0.016231	0.055285	0.048373	0.22	0.35					AGGAGGGAGG	10	3	A = B	A = B	A = B	A = B	A = B
AGGAGGGATA	0.000686	0.002722	0.002601	0.2	0.45					AGGAGGGATA	25	8	A ~= B	A ~= B	A ~= B	A = B	A = B
AGGAGGGTGG	0.055984	0.222503	0.195837	0.36	0.61					AGGAGGGTGG	7	3	A = B	A = B	A = B	A = B	A = B
AGGAGTCGAC	0.110722	0.77247	0.740303	0.69	0.74					AGGAGTCGAC	6	5	A = B	A = B	A = B	A = B	A = B
AGGAGTTAGG	0.056167	0.28922	0.164907	0.27	0.41					AGGAGTTAGG	2	6	A = B	A = B	A = B	A = B	A = B
AGGATCGAGG	0.247724	1	0.989819	0.99	0.92					AGGATCGAGG	1	1	A = B	A = B	A = B	A = B	A = B
AGGATCTTCC	0.184117	0.621647	0.553179	0.55	0.61					AGGATCTTCC	2	1	A = B	A = B	A = B	A = B	A = B
AGGATGACCA	0.045087	0.387843	0.356384	0.36	0.52					AGGATGACCA	19	14	A = B	A = B	A = B	A = B	A = B
AGGATGACCC	0.187469	1	0.574289	0.74	0.82					AGGATGACCC	1	2	A = B	A = B	A = B	A = B	A = B
AGGATGGGTG	0.122997	1	0.759392	0.76	0.86					AGGATGGGTG	4	5	A = B	A = B	A = B	A = B	A = B
AGGATTAAAA	0.003866	0.012006	0.011206	0.17	0.25					AGGATTAAAA	13	3	A ~= B	A = B	A = B	A = B	A = B
AGGATTTTAT	0.187469	1	0.574289	0.57	0.71					AGGATTTTAT	1	2	A = B	A = B	A = B	A = B	A = B
AGGCACGCAC	0.121637	0.370549	0.308635	0.34	0.61					AGGCACGCAC	3	1	A = B	A = B	A = B	A = B	A = B
AGGCACTGCT	0.247724	1	0.989819	0.99	0.92					AGGCACTGCT	1	1	A = B	A = B	A = B	A = B	A = B
AGGCACTGGC	0.050298	0.442566	0.359971	0.44	0.59					AGGCACTGGC	11	16	A = B	A = B	A = B	A = B	A = B
AGGCAGAGGG	0.247724	1	0.989819	0.99	0.91					AGGCAGAGGG	1	1	A = B	A = B	A = B	A = B	A = B
AGGCAGCACT	0.079937	0.581256	0.423967	0.62	0.57					AGGCAGCACT	5	8	A = B	A = B	A = B	A = B	A = B
AGGCAGGTGT	0.136674	1	0.723257	0.73	0.83					AGGCAGGTGT	3	4	A = B	A = B	A = B	A = B	A = B
AGGCCAAATG	0.126107	0.62506	0.326101	0.51	0.36					AGGCCAAATG	1	3	A = B	A = B	A = B	A = B	A = B
AGGCCAAGGG	0.07771	0.607459	0.459489	0.51	0.66					AGGCCAAGGG	6	9	A = B	A = B	A = B	A = B	A = B
AGGCCAGGCC	0.106415	0.503989	0.463766	0.46	0.55					AGGCCAGGCC	5	3	A = B	A = B	A = B	A = B	A = B
AGGCCAGTAT	0.187469	1	0.574289	0.57	0.68					AGGCCAGTAT	1	2	A = B	A = B	A = B	A = B	A = B
AGGCCATAGG	0.083498	0.453256	0.266968	0.58	0.67					AGGCCATAGG	2	5	A = B	A = B	A = B	A = B	A = B
AGGCCCACAA	0.021973	0.11869	0.076305	0.16	0.31					AGGCCCACAA	4	11	A = B	A = B	A = B	A = B	A = B
AGGCCCCAGG	0.083491	0.50797	0.330565	0.38	0.59					AGGCCCCAGG	3	6	A = B	A = B	A = B	A = B	A = B
AGGCCCTGCT	0.005199	0.021534	0.01237	0.01	0.07					AGGCCCTGCT	1	9	A ~= B	A = B	A = B	A ~= B	A ~= B
AGGCCTCCAG	0.247724	1	0.989819	0.99	0.98					AGGCCTCCAG	1	1	A = B	A = B	A = B	A = B	A = B
AGGCCTCCCC	0.036433	0.179845	0.101073	0.19	0.31					AGGCCTCCCC	2	7	A = B	A = B	A = B	A = B	A = B
AGGCCTGGCT	0.01967	0.115609	0.080361	0.37	0.27					AGGCCTGGCT	6	14	A = B	A = B	A = B	A = B	A = B
AGGCCTTCTT	0.075337	0.214596	0.173237	0.18	0.3					AGGCCTTCTT	4	1	A = B	A = B	A = B	A = B	A = B
AGGCCTTGGT	0.062729	0.454792	0.335067	0.38	0.42					AGGCCTTGGT	6	10	A = B	A = B	A = B	A = B	A = B
AGGCGCTTAG	0.033138	0.248302	0.193483	0.35	0.47					AGGCGCTTAG	10	17	A = B	A = B	A = B	A = B	A = B
AGGCTACGGA	0	0	0	0.05	0.25					AGGCTACGGA	727	303	A ~= B	A ~= B	A ~= B	A = B	A = B
AGGCTCAGAT	0.187469	1	0.574289	0.57	0.71					AGGCTCAGAT	1	2	A = B	A = B	A = B	A = B	A = B
AGGCTCCACT	0.000137	0.000523	0.000532	0.01	0.17					AGGCTCCACT	1	15	A ~= B	A ~= B	A ~= B	A ~= B	A = B
AGGCTCCGTG	0.185778	1	0.985602	0.77	0.37					AGGCTCCGTG	2	2	A = B	A = B	A = B	A = B	A = B
AGGCTGCCCA	0.008047	0.033234	0.029672	0.27	0.5					AGGCTGCCCA	16	6	A ~= B	A = B	A = B	A = B	A = B
AGGCTGCGGT	0.075337	0.214596	0.173237	0.18	0.28					AGGCTGCGGT	4	1	A = B	A = B	A = B	A = B	A = B
AGGCTGGACG	0.099756	0.545276	0.5086	0.51	0.6					AGGCTGGACG	6	4	A = B	A = B	A = B	A = B	A = B
AGGCTGGATG	0.014729	0.139515	0.121015	0.51	0.68					AGGCTGGATG	39	27	A = B	A = B	A = B	A = B	A = B
AGGCTGTCCA	0.000868	0.003433	0.002541	0.17	0.41					AGGCTGTCCA	1	12	A ~= B	A ~= B	A ~= B	A = B	A = B
AGGCTGTGGC	0.09101	0.812976	0.779668	0.64	0.7					AGGCTGTGGC	9	8	A = B	A = B	A = B	A = B	A = B
AGGCTGTGTT	0.114025	0.44899	0.401674	0.4	0.52					AGGCTGTGTT	4	2	A = B	A = B	A = B	A = B	A = B
AGGCTTTAGC	0.120797	0.751765	0.718535	0.62	0.53					AGGCTTTAGC	5	4	A = B	A = B	A = B	A = B	A = B
AGGCTTTATG	0.06571	0.537928	0.50359	0.98	0.64					AGGCTTTATG	13	10	A = B	A = B	A = B	A = B	A = B
AGGGAAAAAA	0.000665	0.004373	0.004291	0.45	0.31					AGGGAAAAAA	34	63	A ~= B	A ~= B	A ~= B	A = B	A = B
AGGGAAAGAG	0.018845	0.118572	0.105527	0.39	0.64					AGGGAAAGAG	21	12	A = B	A = B	A = B	A = B	A = B
AGGGAAAGGA	0.187469	1	0.574289	0.57	0.66					AGGGAAAGGA	1	2	A = B	A = B	A = B	A = B	A = B
AGGGAATTTT	0.121637	0.370549	0.308635	0.44	0.43					AGGGAATTTT	3	1	A = B	A = B	A = B	A = B	A = B
AGGGACTCCT	0.103422	0.754005	0.545876	0.66	0.71					AGGGACTCCT	4	6	A = B	A = B	A = B	A = B	A = B
AGGGACTTGT	0.126107	0.62506	0.326101	0.48	0.32					AGGGACTTGT	1	3	A = B	A = B	A = B	A = B	A = B
AGGGAGAGAT	0.247724	1	0.989819	0.99	0.97					AGGGAGAGAT	1	1	A = B	A = B	A = B	A = B	A = B
AGGGAGAGGG	0.037013	0.238225	0.16882	0.28	0.51					AGGGAGAGGG	6	12	A = B	A = B	A = B	A = B	A = B
AGGGAGCAGA	0.185778	1	0.985602	1	0.7					AGGGAGCAGA	2	2	A = B	A = B	A = B	A = B	A = B
AGGGAGGGGC	0	0	0	0.01	0.16					AGGGAGGGGC	110	14	A ~= B	A ~= B	A ~= B	A ~= B	A = B
AGGGAGTGTC	0.009638	0.052684	0.036636	0.24	0.51					AGGGAGTGTC	6	16	A ~= B	A = B	A = B	A = B	A = B
AGGGCAACTA	0.153418	0.684731	0.640207	0.67	0.73					AGGGCAACTA	3	2	A = B	A = B	A = B	A = B	A = B
AGGGCACAGG	0.00101	0.004204	0.003036	0.17	0.56					AGGGCACAGG	2	14	A ~= B	A ~= B	A ~= B	A = B	A = B
AGGGCAGAGG	0.086453	0.822341	0.788115	0.75	0.57					AGGGCAGAGG	10	9	A = B	A = B	A = B	A = B	A = B
AGGGCAGCCC	0.000122	0.000494	0.000462	0.24	0.34					AGGGCAGCCC	3	20	A ~= B	A ~= B	A ~= B	A = B	A = B
AGGGCAGGGA	0	0	0	0	0					AGGGCAGGGA	9	49	A ~= B	A ~= B	A ~= B	A ~= B	A ~= B
AGGGCAGTAC	0.077409	1	0.876904	0.99	0.99					AGGGCAGTAC	12	13	A = B	A = B	A = B	A = B	A = B
AGGGCATTTA	0.247724	1	0.989819	0.99	0.95					AGGGCATTTA	1	1	A = B	A = B	A = B	A = B	A = B
AGGGCCACCT	0.041743	0.226769	0.139487	0.15	0.31					AGGGCCACCT	3	8	A = B	A = B	A = B	A = B	A = B
AGGGCCCGGG	0.118216	0.687575	0.426945	0.63	0.8					AGGGCCCGGG	2	4	A = B	A = B	A = B	A = B	A = B
AGGGCTACTT	0.184117	0.621647	0.553179	0.66	0.83					AGGGCTACTT	2	1	A = B	A = B	A = B	A = B	A = B
AGGGCTGCCA	0.005199	0.021534	0.01237	0.06	0.33					AGGGCTGCCA	1	9	A ~= B	A = B	A = B	A = B	A = B
AGGGCTTGGA	0.13423	0.724162	0.687791	0.73	0.8					AGGGCTTGGA	4	3	A = B	A = B	A = B	A = B	A = B
AGGGGAAACA	0.184117	0.621647	0.553179	0.55	0.55					AGGGGAAACA	2	1	A = B	A = B	A = B	A = B	A = B
AGGGGAGAGG	0.121887	1	0.977237	0.98	0.89					AGGGGAGAGG	5	5	A = B	A = B	A = B	A = B	A = B
AGGGGATTCC	1e-05	3.7e-05	4.7e-05	0.19	0.33					AGGGGATTCC	34	8	A ~= B	A ~= B	A ~= B	A = B	A = B
AGGGGATTGA	0.004631	0.021351	0.013738	0.08	0.39					AGGGGATTGA	3	13	A ~= B	A = B	A = B	A = B	A = B
AGGGGCCGGG	0.031126	0.406666	0.364485	0.55	0.38					AGGGGCCGGG	39	32	A = B	A = B	A = B	A = B	A = B
AGGGGCGCAG	0.000551	0.002997	0.002633	0.03	0.03					AGGGGCGCAG	39	17	A ~= B	A ~= B	A ~= B	A = B	A ~= B
AGGGGCTGCG	0.000255	0.000983	0.000894	0.12	0.37					AGGGGCTGCG	1	14	A ~= B	A ~= B	A ~= B	A = B	A = B
AGGGGGAAAG	0.111721	1	0.975065	0.99	0.88					AGGGGGAAAG	6	6	A = B	A = B	A = B	A = B	A = B
AGGGGGCTGA	0.000137	0.000523	0.000532	0.01	0.06					AGGGGGCTGA	1	15	A ~= B	A ~= B	A ~= B	A ~= B	A ~= B
AGGGGTGCAG	0.247724	1	0.989819	0.99	0.91					AGGGGTGCAG	1	1	A = B	A = B	A = B	A = B	A = B
AGGGTCCACC	0.079528	0.3751	0.186327	0.37	0.63					AGGGTCCACC	1	4	A = B	A = B	A = B	A = B	A = B
AGGGTGAAAC	0.015935	0.08465	0.075234	0.38	0.57					AGGGTGAAAC	18	9	A = B	A = B	A = B	A = B	A = B
AGGGTGTACA	0.185778	1	0.985602	0.99	0.94					AGGGTGTACA	2	2	A = B	A = B	A = B	A = B	A = B
AGGTAAAAGA	0.055518	1	0.949126	0.7	0.41					AGGTAAAAGA	25	25	A = B	A = B	A = B	A = B	A = B
AGGTACTGGT	0.038142	0.142523	0.124157	0.14	0.22					AGGTACTGGT	8	3	A = B	A = B	A = B	A = B	A = B
AGGTAGGTGG	0.247724	1	0.989819	0.99	0.92					AGGTAGGTGG	1	1	A = B	A = B	A = B	A = B	A = B
AGGTAGGTGT	0.057977	0.355235	0.326524	0.63	0.62					AGGTAGGTGT	11	7	A = B	A = B	A = B	A = B	A = B
AGGTATATAT	0.079098	0.284741	0.246939	0.42	0.18					AGGTATATAT	5	2	A = B	A = B	A = B	A = B	A = B
AGGTCACGAG	0.136674	1	0.723257	1	0.74					AGGTCACGAG	3	4	A = B	A = B	A = B	A = B	A = B
AGGTCCCTGT	0.071291	0.663893	0.539652	0.54	0.63					AGGTCCCTGT	9	12	A = B	A = B	A = B	A = B	A = B
AGGTCCTAGC	0.033308	0.502743	0.452297	0.71	0.65					AGGTCCTAGC	43	37	A = B	A = B	A = B	A = B	A = B
AGGTCTAAGG	0.009638	0.052684	0.036636	0.11	0.35					AGGTCTAAGG	6	16	A ~= B	A = B	A = B	A = B	A = B
AGGTCTGCCA	0.079528	0.3751	0.186327	0.18	0.32					AGGTCTGCCA	1	4	A = B	A = B	A = B	A = B	A = B
AGGTCTTCAA	0.000868	0.003433	0.002541	0.37	0.23					AGGTCTTCAA	1	12	A ~= B	A ~= B	A ~= B	A = B	A = B
AGGTCTTTTT	0.018417	0.092453	0.05626	0.11	0.18					AGGTCTTTTT	3	10	A = B	A = B	A = B	A = B	A = B
AGGTGAGAGG	0.097241	1	0.971209	1	0.77					AGGTGAGAGG	8	8	A = B	A = B	A = B	A = B	A = B
AGGTGAGTGG	0.156212	1	0.669338	0.71	0.73					AGGTGAGTGG	2	3	A = B	A = B	A = B	A = B	A = B
AGGTGCAGAG	0.009255	0.048325	0.042763	0.04	0.14					AGGTGCAGAG	21	10	A ~= B	A = B	A = B	A = B	A = B
AGGTGCGGGG	0.067799	0.708858	0.670302	0.79	0.8					AGGTGCGGGG	15	13	A = B	A = B	A = B	A = B	A = B
AGGTGGGGGT	0.110326	0.72665	0.49548	0.51	0.77					AGGTGGGGGT	3	5	A = B	A = B	A = B	A = B	A = B
AGGTGGTGTC	0.083498	0.453256	0.266968	0.31	0.34					AGGTGGTGTC	2	5	A = B	A = B	A = B	A = B	A = B
AGGTGTCCAC	0.044794	0.121692	0.09789	0.13	0.24					AGGTGTCCAC	5	1	A = B	A = B	A = B	A = B	A = B
AGGTGTCTTT	0.004425	0.022783	0.016154	0.03	0.17					AGGTGTCTTT	6	18	A ~= B	A = B	A = B	A = B	A = B
AGGTGTGTCA	0.041317	0.175838	0.155796	0.16	0.28					AGGTGTGTCA	9	4	A = B	A = B	A = B	A = B	A = B
AGGTGTTTCT	0.247724	1	0.989819	0.99	0.94					AGGTGTTTCT	1	1	A = B	A = B	A = B	A = B	A = B
AGGTTCTGCC	0.053556	0.771289	0.707091	0.64	0.61					AGGTTCTGCC	22	25	A = B	A = B	A = B	A = B	A = B
AGGTTGCCGA	0.153418	0.684731	0.640207	0.75	0.3					AGGTTGCCGA	3	2	A = B	A = B	A = B	A = B	A = B
AGGTTGGTAT	0.187469	1	0.574289	0.57	0.7					AGGTTGGTAT	1	2	A = B	A = B	A = B	A = B	A = B
AGGTTTCCTC	0.002233	0.010691	0.00764	0.03	0.07					AGGTTTCCTC	5	18	A ~= B	A = B	A ~= B	A = B	A ~= B
AGGTTTTGTT	0.048147	0.218863	0.107188	0.19	0.28					AGGTTTTGTT	1	5	A = B	A = B	A = B	A = B	A = B
AGTAAAAATG	0.247724	1	0.989819	0.99	0.91					AGTAAAAATG	1	1	A = B	A = B	A = B	A = B	A = B
AGTAAAAGTA	0.048147	0.218863	0.107188	0.11	0.25					AGTAAAAGTA	1	5	A = B	A = B	A = B	A = B	A = B
AGTAAACCAT	0.01816	0.191733	0.167093	0.41	0.37					AGTAAACCAT	41	30	A = B	A = B	A = B	A = B	A = B
AGTAACGTGT	0.247724	1	0.989819	0.99	0.97					AGTAACGTGT	1	1	A = B	A = B	A = B	A = B	A = B
AGTAAGAACT	0.247724	1	0.989819	0.99	0.97					AGTAAGAACT	1	1	A = B	A = B	A = B	A = B	A = B
AGTAAGACTG	0.187469	1	0.574289	0.57	0.66					AGTAAGACTG	1	2	A = B	A = B	A = B	A = B	A = B
AGTAAGCTCC	0.006689	0.025381	0.022814	0.1	0.35					AGTAAGCTCC	15	5	A ~= B	A = B	A = B	A = B	A = B
AGTAAGGTGG	0.011636	0.059385	0.052662	0.05	0.18					AGTAAGGTGG	19	9	A = B	A = B	A = B	A = B	A = B
AGTAATCATC	0.024054	0.112311	0.099903	0.18	0.26					AGTAATCATC	13	6	A = B	A = B	A = B	A = B	A = B
AGTACAACTA	0.153418	0.684731	0.640207	0.6	0.78					AGTACAACTA	3	2	A = B	A = B	A = B	A = B	A = B
AGTACCACCC	0.110326	0.72665	0.49548	0.49	0.65					AGTACCACCC	3	5	A = B	A = B	A = B	A = B	A = B
AGTACCTATT	0.185778	1	0.985602	0.96	0.75					AGTACCTATT	2	2	A = B	A = B	A = B	A = B	A = B
AGTACCTTAT	0	0	0	0.09	0.24					AGTACCTTAT	39	2	A ~= B	A ~= B	A ~= B	A = B	A = B
AGTAGCAGGT	0.058365	0.297604	0.270088	0.39	0.36					AGTAGCAGGT	9	5	A = B	A = B	A = B	A = B	A = B
AGTAGCGAAC	0.036433	0.179845	0.101073	0.26	0.59					AGTAGCGAAC	2	7	A = B	A = B	A = B	A = B	A = B
AGTAGCTTGA	0.001758	0.009585	0.007676	0.04	0.27					AGTAGCTTGA	11	28	A ~= B	A ~= B	A ~= B	A = B	A = B
AGTAGGACTT	0.247724	1	0.989819	0.99	0.94					AGTAGGACTT	1	1	A = B	A = B	A = B	A = B	A = B
AGTAGGAGGG	0.097241	1	0.971209	0.96	0.72					AGTAGGAGGG	8	8	A = B	A = B	A = B	A = B	A = B
AGTAGGATGG	0.247724	1	0.989819	0.99	0.95					AGTAGGATGG	1	1	A = B	A = B	A = B	A = B	A = B
AGTAGTACTT	0.01634	0.0704	0.036091	0.11	0.16					AGTAGTACTT	1	7	A = B	A = B	A = B	A = B	A = B
AGTAGTATGA	0.05156	0.496236	0.460119	0.81	0.38					AGTAGTATGA	19	15	A = B	A = B	A = B	A = B	A = B
AGTATAAATG	0.13423	0.724162	0.687791	0.8	0.91					AGTATAAATG	4	3	A = B	A = B	A = B	A = B	A = B
AGTATAACAC	0.247724	1	0.989819	0.99	0.91					AGTATAACAC	1	1	A = B	A = B	A = B	A = B	A = B
AGTATCAGCA	0.048147	0.218863	0.107188	0.11	0.22					AGTATCAGCA	1	5	A = B	A = B	A = B	A = B	A = B
AGTATCAGGA	0.247724	1	0.989819	0.99	0.98					AGTATCAGGA	1	1	A = B	A = B	A = B	A = B	A = B
AGTATGAAAA	0.247724	1	0.989819	0.99	0.64					AGTATGAAAA	1	1	A = B	A = B	A = B	A = B	A = B
AGTATGCAAA	0.102805	0.788739	0.756639	0.81	0.84					AGTATGCAAA	7	6	A = B	A = B	A = B	A = B	A = B
AGTATGCAGA	0.052256	0.175863	0.149924	0.29	0.39					AGTATGCAGA	6	2	A = B	A = B	A = B	A = B	A = B
AGTATGCCAC	0.084153	0.814663	0.664908	0.73	0.57					AGTATGCCAC	8	10	A = B	A = B	A = B	A = B	A = B
AGTATGGAAT	0.03329	0.106316	0.090301	0.17	0.25					AGTATGGAAT	7	2	A = B	A = B	A = B	A = B	A = B
AGTATGTATG	0.020619	0.063145	0.054106	0.07	0.18					AGTATGTATG	8	2	A = B	A = B	A = B	A = B	A = B
AGTATTGTCA	0.187469	1	0.574289	0.59	0.42					AGTATTGTCA	1	2	A = B	A = B	A = B	A = B	A = B
AGTATTTTGA	0.156212	1	0.669338	0.69	0.77					AGTATTTTGA	2	3	A = B	A = B	A = B	A = B	A = B
AGTCAAAAAT	0.075337	0.214596	0.173237	0.49	0.59					AGTCAAAAAT	4	1	A = B	A = B	A = B	A = B	A = B
AGTCAAGCCC	0.184117	0.621647	0.553179	0.55	0.59					AGTCAAGCCC	2	1	A = B	A = B	A = B	A = B	A = B
AGTCAATTAA	0.184117	0.621647	0.553179	0.55	0.55					AGTCAATTAA	2	1	A = B	A = B	A = B	A = B	A = B
AGTCACCCCA	0.247724	1	0.989819	0.99	0.92					AGTCACCCCA	1	1	A = B	A = B	A = B	A = B	A = B
AGTCACCTGA	0.184117	0.621647	0.553179	0.55	0.56					AGTCACCTGA	2	1	A = B	A = B	A = B	A = B	A = B
AGTCAGAATC	0.184117	0.621647	0.553179	0.68	0.86					AGTCAGAATC	2	1	A = B	A = B	A = B	A = B	A = B
AGTCAGCCTT	0.154802	1	0.982367	0.99	0.95					AGTCAGCCTT	3	3	A = B	A = B	A = B	A = B	A = B
AGTCAGCTGG	0.045087	0.387843	0.356384	0.5	0.45					AGTCAGCTGG	19	14	A = B	A = B	A = B	A = B	A = B
AGTCAGGATA	0.185778	1	0.985602	0.96	0.73					AGTCAGGATA	2	2	A = B	A = B	A = B	A = B	A = B
AGTCAGTGGG	0.13423	0.724162	0.687791	0.77	0.88					AGTCAGTGGG	4	3	A = B	A = B	A = B	A = B	A = B
AGTCCCCCTG	0	2e-06	2e-06	0.25	0.35					AGTCCCCCTG	114	54	A ~= B	A ~= B	A ~= B	A = B	A = B
AGTCCTGCTT	0.121637	0.370549	0.308635	0.35	0.46					AGTCCTGCTT	3	1	A = B	A = B	A = B	A = B	A = B
AGTCCTTATG	0.058361	0.328191	0.300135	0.42	0.38					AGTCCTTATG	10	6	A = B	A = B	A = B	A = B	A = B
AGTCCTTGAA	0.000185	0.000735	0.000669	0.01	0.25					AGTCCTTGAA	2	17	A ~= B	A ~= B	A ~= B	A ~= B	A = B
AGTCTCCCCT	0.037013	0.238225	0.16882	0.21	0.36					AGTCTCCCCT	6	12	A = B	A = B	A = B	A = B	A = B
AGTCTCTCCT	0.247724	1	0.989819	0.99	0.9					AGTCTCTCCT	1	1	A = B	A = B	A = B	A = B	A = B
AGTCTTCTGA	0.102805	0.788739	0.756639	0.83	0.86					AGTCTTCTGA	7	6	A = B	A = B	A = B	A = B	A = B
AGTGAATAAA	0.083498	0.453256	0.266968	0.27	0.42					AGTGAATAAA	2	5	A = B	A = B	A = B	A = B	A = B
AGTGAGGATA	0.003866	0.012006	0.011206	0.04	0.08					AGTGAGGATA	13	3	A ~= B	A = B	A = B	A = B	A ~= B
AGTGAGGGGA	0.018208	0.133056	0.106824	0.4	0.45					AGTGAGGGGA	13	23	A = B	A = B	A = B	A = B	A = B
AGTGATCCTT	0.017394	0.096491	0.064684	0.11	0.24					AGTGATCCTT	5	13	A = B	A = B	A = B	A = B	A = B
AGTGATGTAA	0.075337	0.214596	0.173237	0.22	0.35					AGTGATGTAA	4	1	A = B	A = B	A = B	A = B	A = B
AGTGATTTTT	0.184117	0.621647	0.553179	0.55	0.58					AGTGATTTTT	2	1	A = B	A = B	A = B	A = B	A = B
AGTGCCACGG	0.0045	0.011042	0.010513	0.14	0.21					AGTGCCACGG	9	1	A ~= B	A = B	A = B	A = B	A = B
AGTGCCCCTC	0	0	1e-06	0.02	0.26					AGTGCCCCTC	11	51	A ~= B	A ~= B	A ~= B	A = B	A = B
AGTGCCGTGT	0.017024	0.096084	0.085442	0.22	0.43					AGTGCCGTGT	19	10	A = B	A = B	A = B	A = B	A = B
AGTGGAAGGT	0	0	0	0.02	0.3					AGTGGAAGGT	13	86	A ~= B	A ~= B	A ~= B	A = B	A = B
AGTGGAGGGA	0.089142	0.604124	0.569824	0.59	0.56					AGTGGAGGGA	8	6	A = B	A = B	A = B	A = B	A = B
AGTGGAGGTG	0.083261	1	0.966242	0.95	0.91					AGTGGAGGTG	11	11	A = B	A = B	A = B	A = B	A = B
AGTGGATTTT	0.118216	0.687575	0.426945	0.43	0.66					AGTGGATTTT	2	4	A = B	A = B	A = B	A = B	A = B
AGTGGCCCAG	0.187469	1	0.574289	0.74	0.79					AGTGGCCCAG	1	2	A = B	A = B	A = B	A = B	A = B
AGTGGCTGCC	0.081993	0.549009	0.381764	0.4	0.46					AGTGGCTGCC	4	7	A = B	A = B	A = B	A = B	A = B
AGTGGCTGTG	0.103422	0.754005	0.545876	0.7	0.58					AGTGGCTGTG	4	6	A = B	A = B	A = B	A = B	A = B
AGTGGGGATC	0.079091	0.339468	0.304366	0.45	0.55					AGTGGGGATC	6	3	A = B	A = B	A = B	A = B	A = B
AGTGGGTATT	0.037978	0.306764	0.279399	0.28	0.41					AGTGGGTATT	20	14	A = B	A = B	A = B	A = B	A = B
AGTGGTGGCT	0.079098	0.284741	0.246939	0.37	0.49					AGTGGTGGCT	5	2	A = B	A = B	A = B	A = B	A = B
AGTGTAATGG	0.03582	0.578915	0.524243	0.87	0.6					AGTGTAATGG	43	38	A = B	A = B	A = B	A = B	A = B
AGTGTATCAC	0.118216	0.687575	0.426945	0.47	0.43					AGTGTATCAC	2	4	A = B	A = B	A = B	A = B	A = B
AGTGTATTAT	0.187469	1	0.574289	0.57	0.61					AGTGTATTAT	1	2	A = B	A = B	A = B	A = B	A = B
AGTGTATTTT	0.098126	1	0.823329	0.93	0.97					AGTGTATTTT	7	8	A = B	A = B	A = B	A = B	A = B
AGTGTCCGGC	0.028339	0.125105	0.062036	0.06	0.17					AGTGTCCGGC	1	6	A = B	A = B	A = B	A = B	A = B
AGTGTCTGTG	0.083261	1	0.966242	0.99	0.55					AGTGTCTGTG	11	11	A = B	A = B	A = B	A = B	A = B
AGTGTGAAAT	0.136674	1	0.723257	0.72	0.9					AGTGTGAAAT	3	4	A = B	A = B	A = B	A = B	A = B
AGTGTGATAC	0.004131	0.019106	0.017068	0.2	0.41					AGTGTGATAC	22	9	A ~= B	A = B	A = B	A = B	A = B
AGTGTGCGCT	0.002233	0.010691	0.00764	0.25	0.35					AGTGTGCGCT	5	18	A ~= B	A = B	A ~= B	A = B	A = B
AGTTAAAACA	0.247724	1	0.989819	0.99	0.95					AGTTAAAACA	1	1	A = B	A = B	A = B	A = B	A = B
AGTTAAATAA	0.044794	0.121692	0.09789	0.2	0.26					AGTTAAATAA	5	1	A = B	A = B	A = B	A = B	A = B
AGTTAGAGAG	0.019365	0.074345	0.065412	0.19	0.21					AGTTAGAGAG	11	4	A = B	A = B	A = B	A = B	A = B
AGTTAGATAT	0.010236	0.033645	0.029859	0.03	0.11					AGTTAGATAT	11	3	A = B	A = B	A = B	A = B	A = B
AGTTATTTCT	0.110722	0.77247	0.740303	0.84	0.75					AGTTATTTCT	6	5	A = B	A = B	A = B	A = B	A = B
AGTTATTTTG	0.075484	0.629297	0.489917	0.58	0.56					AGTTATTTTG	7	10	A = B	A = B	A = B	A = B	A = B
AGTTCATCTT	0.003743	0.023103	0.019981	0.22	0.37					AGTTCATCTT	33	17	A ~= B	A = B	A = B	A = B	A = B
AGTTCCACCA	0.00484	0.033543	0.02898	0.05	0.13					AGTTCCACCA	20	37	A ~= B	A = B	A = B	A = B	A = B
AGTTCCCTCA	0.020619	0.063145	0.054106	0.3	0.47					AGTTCCCTCA	8	2	A = B	A = B	A = B	A = B	A = B
AGTTCTATGG	0.185778	1	0.985602	0.99	0.95					AGTTCTATGG	2	2	A = B	A = B	A = B	A = B	A = B
AGTTGAGGTA	0.121887	1	0.977237	0.99	0.97					AGTTGAGGTA	5	5	A = B	A = B	A = B	A = B	A = B
AGTTGAGTTG	0.103732	1	0.973067	0.97	0.93					AGTTGAGTTG	7	7	A = B	A = B	A = B	A = B	A = B
AGTTGCCTCT	0.027292	0.167392	0.117193	0.12	0.46					AGTTGCCTCT	6	13	A = B	A = B	A = B	A = B	A = B
AGTTGCTGCT	0.114025	0.44899	0.401674	0.41	0.73					AGTTGCTGCT	4	2	A = B	A = B	A = B	A = B	A = B
AGTTGGACGG	0.079098	0.284741	0.246939	0.25	0.37					AGTTGGACGG	5	2	A = B	A = B	A = B	A = B	A = B
AGTTTAAATG	0.0045	0.011042	0.010513	0.07	0.13					AGTTTAAATG	9	1	A ~= B	A = B	A = B	A = B	A = B
AGTTTACGAT	0.025894	0.067911	0.055648	0.17	0.2					AGTTTACGAT	6	1	A = B	A = B	A = B	A = B	A = B
AGTTTCCCAA	0.003914	0.036491	0.029863	0.36	0.42					AGTTTCCCAA	56	36	A ~= B	A = B	A = B	A = B	A = B
AGTTTCTTCT	0.104677	1	0.806588	0.71	0.69					AGTTTCTTCT	6	7	A = B	A = B	A = B	A = B	A = B
AGTTTGGGCT	0.084153	0.814663	0.664908	0.8	0.83					AGTTTGGGCT	8	10	A = B	A = B	A = B	A = B	A = B
AGTTTGTATC	0.00836	0.041152	0.036496	0.18	0.28					AGTTTGTATC	20	9	A ~= B	A = B	A = B	A = B	A = B
AGTTTGTTTA	0.247724	1	0.989819	0.99	0.97					AGTTTGTTTA	1	1	A = B	A = B	A = B	A = B	A = B
AGTTTTACAA	0.012653	0.068556	0.060755	0.17	0.22					AGTTTTACAA	20	10	A = B	A = B	A = B	A = B	A = B
AGTTTTATTT	0.001633	0.008899	0.007796	0.05	0.06					AGTTTTATTT	33	15	A ~= B	A ~= B	A ~= B	A = B	A ~= B
AGTTTTGCTG	0.004354	0.018213	0.016416	0.12	0.51					AGTTTTGCTG	19	7	A ~= B	A = B	A = B	A = B	A = B
AGTTTTTATT	0.047475	0.302051	0.209075	0.42	0.49					AGTTTTTATT	5	10	A = B	A = B	A = B	A = B	A = B
ATAAAAACAT	0.247724	1	0.989819	0.99	0.91					ATAAAAACAT	1	1	A = B	A = B	A = B	A = B	A = B
ATAAAATATA	0.028339	0.125105	0.062036	0.11	0.5					ATAAAATATA	1	6	A = B	A = B	A = B	A = B	A = B
ATAAAATTCC	0.043982	0.594131	0.547116	0.57	0.61					ATAAAATTCC	30	26	A = B	A = B	A = B	A = B	A = B
ATAAACAGAT	0.043379	0.206237	0.184838	0.29	0.38					ATAAACAGAT	10	5	A = B	A = B	A = B	A = B	A = B
ATAAACAGTT	0.004042	0.0193	0.012978	0.01	0.07					ATAAACAGTT	4	15	A ~= B	A = B	A = B	A ~= B	A ~= B
ATAAACCTAT	0.097241	1	0.971209	0.99	0.98					ATAAACCTAT	8	8	A = B	A = B	A = B	A = B	A = B
ATAAAGAATA	0.06205	0.387928	0.261225	0.47	0.59					ATAAAGAATA	4	8	A = B	A = B	A = B	A = B	A = B
ATAAAGATTA	0.184117	0.621647	0.553179	0.66	0.81					ATAAAGATTA	2	1	A = B	A = B	A = B	A = B	A = B
ATAAAGCCAA	0.184117	0.621647	0.553179	0.66	0.83					ATAAAGCCAA	2	1	A = B	A = B	A = B	A = B	A = B
ATAAAGCTAC	0.037338	0.378246	0.344193	0.68	0.66					ATAAAGCTAC	26	20	A = B	A = B	A = B	A = B	A = B
ATAAAGTAAC	0.001266	0.010756	0.008601	0.23	0.26					ATAAAGTAAC	61	36	A ~= B	A = B	A ~= B	A = B	A = B
ATAAATAAAT	0.017394	0.096491	0.064684	0.13	0.45					ATAAATAAAT	5	13	A = B	A = B	A = B	A = B	A = B
ATAAATATAA	0.111721	1	0.975065	0.94	0.54					ATAAATATAA	6	6	A = B	A = B	A = B	A = B	A = B
ATAAATATAT	0.156212	1	0.669338	0.71	0.9					ATAAATATAT	2	3	A = B	A = B	A = B	A = B	A = B
ATAAATGATA	1.1e-05	3.4e-05	5e-05	0.05	0.22					ATAAATGATA	28	5	A ~= B	A ~= B	A ~= B	A = B	A = B
ATAAATTGGG	0.000319	0.001739	0.001532	0.09	0.19					ATAAATTGGG	42	18	A ~= B	A ~= B	A ~= B	A = B	A = B
ATAAATTTTA	0.184117	0.621647	0.553179	0.55	0.58					ATAAATTTTA	2	1	A = B	A = B	A = B	A = B	A = B
ATAACAATTG	2e-06	1e-05	1.3e-05	0.15	0.46					ATAACAATTG	8	38	A ~= B	A ~= B	A ~= B	A = B	A = B
ATAACACAGA	0.118216	0.687575	0.426945	0.47	0.45					ATAACACAGA	2	4	A = B	A = B	A = B	A = B	A = B
ATAACCAAAT	0.009331	0.041613	0.037018	0.05	0.26					ATAACCAAAT	17	7	A ~= B	A = B	A = B	A = B	A = B
ATAACCCCAA	0.185778	1	0.985602	0.99	0.96					ATAACCCCAA	2	2	A = B	A = B	A = B	A = B	A = B
ATAACCTAGC	0.153418	0.684731	0.640207	0.67	0.79					ATAACCTAGC	3	2	A = B	A = B	A = B	A = B	A = B
ATAACTGTCA	0.086453	0.822341	0.788115	0.93	0.75					ATAACTGTCA	10	9	A = B	A = B	A = B	A = B	A = B
ATAAGCACAG	0.121637	0.370549	0.308635	0.35	0.45					ATAAGCACAG	3	1	A = B	A = B	A = B	A = B	A = B
ATAAGTGCAA	0.247724	1	0.989819	0.99	0.91					ATAAGTGCAA	1	1	A = B	A = B	A = B	A = B	A = B
ATAATAAAAG	0	2e-06	2e-06	0.35	0.13					ATAATAAAAG	50	112	A ~= B	A ~= B	A ~= B	A = B	A = B
ATAATAAAGC	0.082516	0.83043	0.795189	0.97	0.89					ATAATAAAGC	11	10	A = B	A = B	A = B	A = B	A = B
ATAATAAAGG	0.058365	0.297604	0.270088	0.27	0.42					ATAATAAAGG	9	5	A = B	A = B	A = B	A = B	A = B
ATAATAGAGT	0.247724	1	0.989819	0.99	0.91					ATAATAGAGT	1	1	A = B	A = B	A = B	A = B	A = B
ATAATCACCC	0.126107	0.62506	0.326101	0.32	0.44					ATAATCACCC	1	3	A = B	A = B	A = B	A = B	A = B
ATAATCTGAA	0.014663	0.037423	0.031798	0.16	0.34					ATAATCTGAA	7	1	A = B	A = B	A = B	A = B	A = B
ATAATGATAA	0.002453	0.005931	0.006076	0.01	0.05					ATAATGATAA	10	1	A ~= B	A ~= B	A ~= B	A ~= B	A ~= B
ATAATGCCAT	0.184117	0.621647	0.553179	0.68	0.69					ATAATGCCAT	2	1	A = B	A = B	A = B	A = B	A = B
ATAATGGAGT	0.071291	0.663893	0.539652	0.75	0.66					ATAATGGAGT	9	12	A = B	A = B	A = B	A = B	A = B
ATAATGTAAA	0.111721	1	0.975065	0.91	0.52					ATAATGTAAA	6	6	A = B	A = B	A = B	A = B	A = B
ATAATTAAAT	0.077673	0.383529	0.350044	0.35	0.46					ATAATTAAAT	7	4	A = B	A = B	A = B	A = B	A = B
ATAATTCTGT	0.106415	0.503989	0.463766	0.57	0.44					ATAATTCTGT	5	3	A = B	A = B	A = B	A = B	A = B
ATAATTCTTT	0	0	0	0.04	0.43					ATAATTCTTT	1047	256	A ~= B	A ~= B	A ~= B	A = B	A = B
ATAATTGTTG	0.000814	0.002165	0.002395	0	0.05					ATAATTGTTG	14	2	A ~= B	A ~= B	A ~= B	A ~= B	A ~= B
ATAATTTAAA	0.094048	0.577737	0.542766	0.73	0.65					ATAATTTAAA	7	5	A = B	A = B	A = B	A = B	A = B
ATAATTTTAA	0.187469	1	0.574289	0.71	0.65					ATAATTTTAA	1	2	A = B	A = B	A = B	A = B	A = B
ATAATTTTTG	0.184117	0.621647	0.553179	0.55	0.56					ATAATTTTTG	2	1	A = B	A = B	A = B	A = B	A = B
ATACAACTAA	0.01249	0.099083	0.085409	0.51	0.31					ATACAACTAA	20	33	A = B	A = B	A = B	A = B	A = B
ATACAGAATA	0.000255	0.000983	0.000894	0.07	0.45					ATACAGAATA	1	14	A ~= B	A ~= B	A ~= B	A = B	A = B
ATACAGAGTA	0.184117	0.621647	0.553179	0.55	0.57					ATACAGAGTA	2	1	A = B	A = B	A = B	A = B	A = B
ATACAGATTT	0.247724	1	0.989819	0.99	0.95					ATACAGATTT	1	1	A = B	A = B	A = B	A = B	A = B
ATACAGGCGG	0.126107	0.62506	0.326101	0.4	0.56					ATACAGGCGG	1	3	A = B	A = B	A = B	A = B	A = B
ATACAGTAAA	0.153418	0.684731	0.640207	0.58	0.48					ATACAGTAAA	3	2	A = B	A = B	A = B	A = B	A = B
ATACATATTA	0.08801	0.803745	0.642696	0.79	0.33					ATACATATTA	7	9	A = B	A = B	A = B	A = B	A = B
ATACATCTGT	0.000107	0.000246	0.000406	0.12	0.3					ATACATCTGT	15	1	A ~= B	A ~= B	A ~= B	A = B	A = B
ATACATTTAG	0.063998	0.553987	0.51883	0.72	0.79					ATACATTTAG	14	11	A = B	A = B	A = B	A = B	A = B
ATACCACAGT	0.013894	0.078603	0.054515	0.08	0.21					ATACCACAGT	6	15	A = B	A = B	A = B	A = B	A = B
ATACCACTCA	0.247724	1	0.989819	0.99	0.93					ATACCACTCA	1	1	A = B	A = B	A = B	A = B	A = B
ATACCACTTT	0.044794	0.121692	0.09789	0.1	0.18					ATACCACTTT	5	1	A = B	A = B	A = B	A = B	A = B
ATACCAGTGA	0.104677	1	0.806588	0.81	0.88					ATACCAGTGA	6	7	A = B	A = B	A = B	A = B	A = B
ATACCTATTA	0.004042	0.0193	0.012978	0.09	0.24					ATACCTATTA	4	15	A ~= B	A = B	A = B	A = B	A = B
ATACGCTTAA	0.092667	1	0.837303	0.85	0.16					ATACGCTTAA	8	9	A = B	A = B	A = B	A = B	A = B
ATACGCTTTG	0.065339	1	0.956824	0.92	0.89					ATACGCTTTG	18	18	A = B	A = B	A = B	A = B	A = B
ATACTCTTCT	0.096371	0.801959	0.769401	0.84	0.88					ATACTCTTCT	8	7	A = B	A = B	A = B	A = B	A = B
ATACTGCACC	0.075337	0.214596	0.173237	0.23	0.34					ATACTGCACC	4	1	A = B	A = B	A = B	A = B	A = B
ATACTGCTGC	0.077712	0.83196	0.700902	0.8	0.35					ATACTGCTGC	10	12	A = B	A = B	A = B	A = B	A = B
ATACTGGAGA	0.247724	1	0.989819	0.99	0.97					ATACTGGAGA	1	1	A = B	A = B	A = B	A = B	A = B
ATACTGGGGC	0.247724	1	0.989819	0.99	0.91					ATACTGGGGC	1	1	A = B	A = B	A = B	A = B	A = B
ATACTGTCAG	0.001841	0.011357	0.00974	0.11	0.26					ATACTGTCAG	38	19	A ~= B	A = B	A ~= B	A = B	A = B
ATACTTGGGT	0.153418	0.684731	0.640207	0.84	0.25					ATACTTGGGT	3	2	A = B	A = B	A = B	A = B	A = B
ATACTTTAAT	0	0	0	0.04	0.14					ATACTTTAAT	69	15	A ~= B	A ~= B	A ~= B	A = B	A = B
ATACTTTTAT	0.247724	1	0.989819	0.99	0.97					ATACTTTTAT	1	1	A = B	A = B	A = B	A = B	A = B
ATAGAAAATG	0.048147	0.218863	0.107188	0.14	0.28					ATAGAAAATG	1	5	A = B	A = B	A = B	A = B	A = B
ATAGACAAGA	0.088027	1	0.849233	0.9	0.85					ATAGACAAGA	9	10	A = B	A = B	A = B	A = B	A = B
ATAGACATAA	0	0	0	0.2	0.5					ATAGACATAA	92	32	A ~= B	A ~= B	A ~= B	A = B	A = B
ATAGACGCAA	0.001092	0.011836	0.011707	0.71	0.86					ATAGACGCAA	132	96	A ~= B	A = B	A = B	A = B	A = B
ATAGAGGCAA	0.023737	0.357026	0.352499	0.79	0.74					ATAGAGGCAA	63	54	A = B	A = B	A = B	A = B	A = B
ATAGATGGGG	0.017024	0.096084	0.085442	0.36	0.54					ATAGATGGGG	19	10	A = B	A = B	A = B	A = B	A = B
ATAGATTTGT	0.005305	0.026728	0.018315	0.02	0.09					ATAGATTTGT	5	16	A ~= B	A = B	A = B	A = B	A ~= B
ATAGCCAGGG	0.047475	0.302051	0.209075	0.22	0.37					ATAGCCAGGG	5	10	A = B	A = B	A = B	A = B	A = B
ATAGCCTCTT	0.021945	0.093483	0.082734	0.09	0.19					ATAGCCTCTT	12	5	A = B	A = B	A = B	A = B	A = B
ATAGCTGGGG	0.05392	1	0.942857	0.82	0.38					ATAGCTGGGG	26	27	A = B	A = B	A = B	A = B	A = B
ATAGGACTGA	0.153418	0.684731	0.640207	0.78	0.47					ATAGGACTGA	3	2	A = B	A = B	A = B	A = B	A = B
ATAGGATTCC	0.028339	0.125105	0.062036	0.21	0.32					ATAGGATTCC	1	6	A = B	A = B	A = B	A = B	A = B
ATAGGATTTG	0.102805	0.788739	0.756639	0.88	0.87					ATAGGATTTG	7	6	A = B	A = B	A = B	A = B	A = B
ATAGGCCCAT	0.044794	0.121692	0.09789	0.1	0.2					ATAGGCCCAT	5	1	A = B	A = B	A = B	A = B	A = B
ATAGGCCTGG	0.185778	1	0.985602	0.95	0.33					ATAGGCCTGG	2	2	A = B	A = B	A = B	A = B	A = B
ATAGGGCATC	0.120797	0.751765	0.718535	0.72	0.71					ATAGGGCATC	5	4	A = B	A = B	A = B	A = B	A = B
ATAGGTAGAG	9e-05	0.000479	0.000431	0.1	0.26					ATAGGTAGAG	47	19	A ~= B	A ~= B	A ~= B	A = B	A = B
ATAGGTCAGA	0	0	0	0	0.36					ATAGGTCAGA	86	301	A ~= B	A ~= B	A ~= B	A ~= B	A = B
ATAGTAGCTT	1.7e-05	0.000116	0.000111	0.23	0.62					ATAGTAGCTT	102	55	A ~= B	A ~= B	A ~= B	A = B	A = B
ATAGTCCTTT	0.247724	1	0.989819	0.99	0.94					ATAGTCCTTT	1	1	A = B	A = B	A = B	A = B	A = B
ATAGTCTGTT	0.003866	0.012006	0.011206	0.03	0.08					ATAGTCTGTT	13	3	A ~= B	A = B	A = B	A = B	A ~= B
ATAGTGGGCG	0.126107	0.62506	0.326101	0.41	0.63					ATAGTGGGCG	1	3	A = B	A = B	A = B	A = B	A = B
ATATAAAAAT	0.079091	0.339468	0.304366	0.49	0.65					ATATAAAAAT	6	3	A = B	A = B	A = B	A = B	A = B
ATATAAATAA	0.247724	1	0.989819	0.99	0.9					ATATAAATAA	1	1	A = B	A = B	A = B	A = B	A = B
ATATAATCTG	0.04469	0.233929	0.21132	0.44	0.75					ATATAATCTG	11	6	A = B	A = B	A = B	A = B	A = B
ATATACTGTA	0.02751	0.259064	0.231986	0.69	0.59					ATATACTGTA	29	21	A = B	A = B	A = B	A = B	A = B
ATATAGTCAG	0	0	0	0.05	0.19					ATATAGTCAG	91	12	A ~= B	A ~= B	A ~= B	A = B	A = B
ATATATACAA	0.187469	1	0.574289	0.57	0.71					ATATATACAA	1	2	A = B	A = B	A = B	A = B	A = B
ATATATATTA	0.002453	0.005931	0.006076	0.01	0.05					ATATATATTA	10	1	A ~= B	A ~= B	A ~= B	A ~= B	A ~= B
ATATCAGGAC	0.097504	0.774522	0.584983	0.48	0.51					ATATCAGGAC	5	7	A = B	A = B	A = B	A = B	A = B
ATATCTATAA	0.185778	1	0.985602	0.99	0.92					ATATCTATAA	2	2	A = B	A = B	A = B	A = B	A = B
ATATCTGTAA	0.028661	0.115353	0.101545	0.43	0.7					ATATCTGTAA	10	4	A = B	A = B	A = B	A = B	A = B
ATATCTTTGA	0.247724	1	0.989819	0.99	0.94					ATATCTTTGA	1	1	A = B	A = B	A = B	A = B	A = B
ATATCTTTGC	0.056167	0.28922	0.164907	0.23	0.3					ATATCTTTGC	2	6	A = B	A = B	A = B	A = B	A = B
ATATGAAGAG	0.03329	0.106316	0.090301	0.12	0.18					ATATGAAGAG	7	2	A = B	A = B	A = B	A = B	A = B
ATATGAATGT	0.08801	0.803745	0.642696	0.65	0.73					ATATGAATGT	7	9	A = B	A = B	A = B	A = B	A = B
ATATGAATTA	0.187469	1	0.574289	0.57	0.67					ATATGAATTA	1	2	A = B	A = B	A = B	A = B	A = B
ATATGATCAT	0.185778	1	0.985602	0.96	0.71					ATATGATCAT	2	2	A = B	A = B	A = B	A = B	A = B
ATATGGAATA	0.010221	0.072967	0.060445	0.31	0.42					ATATGGAATA	16	29	A = B	A = B	A = B	A = B	A = B
ATATGTATAT	2e-06	8e-06	1.2e-05	0.37	0.67					ATATGTATAT	35	7	A ~= B	A ~= B	A ~= B	A = B	A = B
ATATGTGGTC	0.038142	0.142523	0.124157	0.29	0.4					ATATGTGGTC	8	3	A = B	A = B	A = B	A = B	A = B
ATATGTTGAC	0.247724	1	0.989819	0.99	0.96					ATATGTTGAC	1	1	A = B	A = B	A = B	A = B	A = B
ATATTACAGT	0.00016	0.000482	0.00057	0.05	0.08					ATATTACAGT	21	4	A ~= B	A ~= B	A ~= B	A = B	A ~= B
ATATTATGCT	0.247724	1	0.989819	0.99	0.94					ATATTATGCT	1	1	A = B	A = B	A = B	A = B	A = B
ATATTCACAT	0.153418	0.684731	0.640207	0.64	0.65					ATATTCACAT	3	2	A = B	A = B	A = B	A = B	A = B
ATATTCCATC	0.013339	0.061773	0.054857	0.1	0.27					ATATTCCATC	16	7	A = B	A = B	A = B	A = B	A = B
ATATTCTGCC	0.08801	0.803745	0.642696	0.64	0.79					ATATTCTGCC	7	9	A = B	A = B	A = B	A = B	A = B
ATATTGTCAA	0.00731	0.065902	0.0556	0.41	0.67					ATATTGTCAA	46	30	A ~= B	A = B	A = B	A = B	A = B
ATATTTAAAA	0.083491	0.50797	0.330565	0.55	0.71					ATATTTAAAA	3	6	A = B	A = B	A = B	A = B	A = B
ATATTTATTA	0.073615	0.450623	0.41818	0.64	0.7					ATATTTATTA	9	6	A = B	A = B	A = B	A = B	A = B
ATATTTTAAA	0.153418	0.684731	0.640207	0.64	0.67					ATATTTTAAA	3	2	A = B	A = B	A = B	A = B	A = B
ATATTTTCAA	0.126107	0.62506	0.326101	0.32	0.49					ATATTTTCAA	1	3	A = B	A = B	A = B	A = B	A = B
ATATTTTCCT	4e-06	1.8e-05	2.1e-05	0.06	0.32					ATATTTTCCT	21	60	A ~= B	A ~= B	A ~= B	A = B	A = B
ATCAAAGGTT	0.154802	1	0.982367	0.97	0.91					ATCAAAGGTT	3	3	A = B	A = B	A = B	A = B	A = B
ATCAAATGAT	0.050254	0.383714	0.29381	0.63	0.5					ATCAAATGAT	8	13	A = B	A = B	A = B	A = B	A = B
ATCAAATGCA	0.111721	1	0.975065	0.89	0.89					ATCAAATGCA	6	6	A = B	A = B	A = B	A = B	A = B
ATCAAATGCT	0.048147	0.218863	0.107188	0.11	0.25					ATCAAATGCT	1	5	A = B	A = B	A = B	A = B	A = B
ATCAAGATGG	0.079098	0.284741	0.246939	0.36	0.52					ATCAAGATGG	5	2	A = B	A = B	A = B	A = B	A = B
ATCAAGGGTG	0	0	0	0.09	0.45					ATCAAGGGTG	276	83	A ~= B	A ~= B	A ~= B	A = B	A = B
ATCAAGGTGT	0.118216	0.687575	0.426945	0.43	0.63					ATCAAGGTGT	2	4	A = B	A = B	A = B	A = B	A = B
ATCAAGTTCG	0.013605	0.143263	0.122843	0.54	0.48					ATCAAGTTCG	46	33	A = B	A = B	A = B	A = B	A = B
ATCAATGAAT	0.069957	0.698802	0.661195	0.87	0.52					ATCAATGAAT	14	12	A = B	A = B	A = B	A = B	A = B
ATCACAGTGT	0.077884	0.660979	0.62584	0.81	0.75					ATCACAGTGT	11	9	A = B	A = B	A = B	A = B	A = B
[truncated: 8,226 more rows]
